# Supplementary material for: trans-Tetra­iodidobis(tri-p-tolyl­phosphine oxide-κO)tin(IV)
Source: Acta Crystallogr Sect E Struct Rep Online. 2008 Aug 6;64(Pt 9):m1107. doi: 10.1107/S1600536808023945 (PMC2960702; doi:10.1107/S1600536808023945)
Supplement: Supplementary file 1 [file e-64-m1107-sup1.cif]

##############################################################################
###                                                                        ###
###        Electronic paper (Acta Crystallographica Section E)             ###
###                                                                        ###
##############################################################################
#                                                                            #
# This CIF contains the data in a paper accepted for publication in Acta     #
# Crystallographica Section E. It conforms to the requirements of Notes      #
# for Authors for Section E, and has been peer reviewed under the auspices   #
# of the IUCr Commission on Journals.                                        #
#                                                                            #
# Full details of the Crystallographic Information File format               #
# are given in the paper "The Crystallographic Information File (CIF):       #
# a New Standard Archive File for Crystallography" by S. R. Hall, F. H.      #
# Allen and I. D. Brown [Acta Cryst. (1991), A47, 655-685].                  #
#                                                                            #
# The current version of the core CIF dictionary is obtainable from          #
# ftp://ftp.iucr.org/pub/cif_core.dic. The current version number is 2.4.    #
#                                                                            #
# Software is freely available for graphical display of the structure(s) in  #
# this CIF.  For information consult the CIF home page http://www.iucr.org/  #
# cif/home.html                                                              #
#                                                                            #
# This file may be used for bona fide research purposes within the           #
# scientific community so long as proper attribution is given to the journal # 
# article from which it was obtained.                                        #
#                                                                            #
##############################################################################
                                             
data_global
_audit_creation_method     SHELXL97
_journal_date_recd_electronic     2008-07-15
_journal_date_accepted     2008-07-28
_journal_name_full     'Acta Crystallographica, Section E'
_journal_year     2008
_journal_volume     64
_journal_issue      9
_journal_page_first     m1107
_journal_page_last     m1107
_journal_paper_category     QM
_journal_coeditor_code     PV2089
_publ_contact_author_name     'Joseph M. Tanski'
_publ_contact_author_address
;
Department of Chemistry
Vassar College
Poughkeepsie
NY 12604
USA
;
_publ_contact_author_email     jotanski@vassar.edu
_publ_contact_author_fax     845-437-5732
_publ_contact_author_phone     845-437-7503
_publ_section_title
;
<i>trans</i>-Tetraiodidobis(tri-<i>p</i>-tolylphosphine
oxide-\k<i>O</i>)tin(IV)
;
loop_
    _publ_author_name
    _publ_author_address
    'Hitosugi-Levesque, Marina'
;
Department of Chemistry
Vassar College
Poughkeepsie
NY 12604
USA
;
    'Tanski, Joseph M.'
;
Department of Chemistry
Vassar College
Poughkeepsie
NY 12604
USA
;
_refine_ls_number_constraints     0
data_I
_chemical_name_systematic
;
<i>trans</i>-Tetraiodidobis(tri-<i>p</i>-tolylphosphine
oxide-\k<i>O</i>)tin(IV)
;
_chemical_name_common     ?
_chemical_formula_moiety     'C42 H42 I4 O2 P2 Sn'
_chemical_formula_sum     'C42 H42 I4 O2 P2 Sn'
_chemical_formula_iupac     '[Sn I4 (C21 H21 O P)2]'
_chemical_formula_weight     1266.99
_chemical_melting_point     ?
_symmetry_cell_setting     orthorhombic
_symmetry_space_group_name_H-M     'P b c a'
_symmetry_space_group_name_Hall     -P2ac2ab
loop_
    _symmetry_equiv_pos_as_xyz
    'x, y, z'
    '-x+1/2, -y, z+1/2'
    '-x, y+1/2, -z+1/2'
    'x+1/2, -y+1/2, -z'
    '-x, -y, -z'
    'x-1/2, y, -z-1/2'
    'x, -y-1/2, z-1/2'
    '-x-1/2, y-1/2, z'
_cell_length_a     18.6013(11)
_cell_length_b     11.9677(7)
_cell_length_c     19.3335(11)
_cell_angle_alpha     90.00
_cell_angle_beta     90.00
_cell_angle_gamma     90.00
_cell_volume     4303.9(4)
_cell_formula_units_Z     4
_cell_measurement_reflns_used     9901
_cell_measurement_theta_min     2.77
_cell_measurement_theta_max     28.27
_cell_measurement_temperature     125(2)
_exptl_crystal_description     plate
_exptl_crystal_colour     orange
_exptl_crystal_size_max     0.20
_exptl_crystal_size_mid     0.20
_exptl_crystal_size_min     0.05
_exptl_crystal_density_diffrn     1.955
_exptl_crystal_density_meas     ?
_exptl_crystal_density_method     'not measured'
_exptl_crystal_F_000     2408
_exptl_absorpt_coefficient_mu     3.571
_exptl_absorpt_correction_type     multi-scan
_exptl_absorpt_process_details     '(SADABS; Bruker, 2007)'
_exptl_absorpt_correction_T_min     0.5353
_exptl_absorpt_correction_T_max     0.8416
_diffrn_ambient_temperature     125(2)
_diffrn_radiation_type     MoK\a
_diffrn_radiation_wavelength     0.71073
_diffrn_radiation_source     'fine-focus sealed tube'
_diffrn_radiation_monochromator     graphite
_diffrn_measurement_device_type     'Bruker APEXII CCD'
_diffrn_measurement_method     '\f and \w'
_diffrn_detector_area_resol_mean     ?
_diffrn_reflns_number     53839
_diffrn_reflns_av_R_equivalents     0.0318
_diffrn_reflns_av_sigmaI/netI     0.0151
_diffrn_reflns_theta_min     2.11
_diffrn_reflns_theta_max     28.28
_diffrn_reflns_theta_full     28.28
_diffrn_measured_fraction_theta_max     1.000
_diffrn_measured_fraction_theta_full     1.000
_diffrn_reflns_limit_h_min     -24
_diffrn_reflns_limit_h_max     24
_diffrn_reflns_limit_k_min     -15
_diffrn_reflns_limit_k_max     15
_diffrn_reflns_limit_l_min     -25
_diffrn_reflns_limit_l_max     25
_refine_special_details
;
A suitable crystal was mounted in a nylon loop with Paratone-<i>N</i>
cryoprotectant oil and data was collected on a Bruker <i>APEX</i> 2 CCD
platform diffractometer. The structure was solved using direct methods and
standard difference map techniques, and was refined by full-matrix
least-squares procedures on <i>F</i>^2^ with <i>SHELXTL</i> Version 6.14
(Sheldrick, 2008). All non-hydrogen atoms were refined anisotropically.
Refinement of <i>F</i>^2^ against ALL reflections. Refinement of <i>F</i>^2^
against ALL reflections. The weighted <i>R</i>-factor <i>wR</i> and goodness
of fit <i>S</i> are based on <i>F</i>^2^, conventional <i>R</i>-factors
<i>R</i> are based on <i>F</i>, with <i>F</i> set to zero for negative
<i>F</i>^2^. The threshold expression of <i>F</i>^2^ > \s(<i>F</i>^2^) is used
only for calculating <i>R</i>-factors(gt) <i>etc</i>. and is not relevant to
the choice of reflections for refinement. <i>R</i>-factors based on
<i>F</i>^2^ are statistically about twice as large as those based on <i>F</i>,
and <i>R</i>-factors based on ALL data will be even larger. EXTI refined to
zero and was removed from the refinement.
;
_reflns_number_total     5331
_reflns_number_gt     4841
_reflns_threshold_expression     I>2\s(I)
_refine_ls_structure_factor_coef     Fsqd
_refine_ls_matrix_type     full
_refine_ls_R_factor_all     0.0223
_refine_ls_R_factor_gt     0.0188
_refine_ls_wR_factor_gt     0.0467
_refine_ls_wR_factor_ref     0.0483
_refine_ls_goodness_of_fit_ref     1.068
_refine_ls_restrained_S_all     1.068
_refine_ls_number_reflns     5331
_refine_ls_number_parameters     235
_refine_ls_number_restraints     0
_refine_ls_hydrogen_treatment     constr
_refine_ls_weighting_scheme     calc
_refine_ls_weighting_details
       'calc w = 1/[\s^2^(Fo^2^)+(0.0232P)^2^+4.4313P] where P=(Fo^2^+2Fc^2^)/3'
_atom_sites_solution_hydrogens     geom
_atom_sites_solution_primary     direct
_atom_sites_solution_secondary     difmap
_refine_ls_shift/su_max     0.001
_refine_ls_shift/su_mean     0.000
_refine_diff_density_max     0.556
_refine_diff_density_min     -0.495
_refine_ls_extinction_method     none
_refine_ls_extinction_coef     ?
loop_
    _atom_type_symbol
    _atom_type_description
    _atom_type_scat_dispersion_real
    _atom_type_scat_dispersion_imag
    _atom_type_scat_source
    'C' 'C' 0.0033 0.0016
                         'International Tables Vol C Tables 4.2.6.8 and 6.1.1.4'
    'H' 'H' 0.0000 0.0000
                         'International Tables Vol C Tables 4.2.6.8 and 6.1.1.4'
    'O' 'O' 0.0106 0.0060
                         'International Tables Vol C Tables 4.2.6.8 and 6.1.1.4'
    'P' 'P' 0.1023 0.0942
                         'International Tables Vol C Tables 4.2.6.8 and 6.1.1.4'
    'Sn' 'Sn' -0.6537 1.4246
                         'International Tables Vol C Tables 4.2.6.8 and 6.1.1.4'
    'I' 'I' -0.4742 1.8119
                         'International Tables Vol C Tables 4.2.6.8 and 6.1.1.4'
_computing_data_collection     'APEX2 (Bruker, 2007)'
_computing_cell_refinement     'SAINT (Bruker, 2007)'
_computing_data_reduction     'SAINT (Bruker, 2007)'
_computing_structure_solution     'SHELXS97 (Sheldrick, 2008)'
_computing_structure_refinement     'SHELXL97 (Sheldrick, 2008)'
_computing_molecular_graphics     'SHELXTL (Sheldrick, 2008)'
_computing_publication_material     'SHELXTL (Sheldrick, 2008)'
loop_
    _atom_site_type_symbol
    _atom_site_label
    _atom_site_fract_x
    _atom_site_fract_y
    _atom_site_fract_z
    _atom_site_U_iso_or_equiv
    _atom_site_adp_type
    _atom_site_calc_flag
    _atom_site_refinement_flags
    _atom_site_occupancy
    _atom_site_disorder_assembly
    _atom_site_disorder_group
    Sn Sn 0.0000 0.5000 0.5000 0.01453(5) Uani d S 1 . .
    I I1 0.071249(8) 0.378968(13) 0.399124(8) 0.02266(4) Uani d . 1 . .
    I I2 0.042286(8) 0.699279(12) 0.434117(8) 0.02186(4) Uani d . 1 . .
    O O1 -0.09443(8) 0.50578(13) 0.43516(8) 0.0188(3) Uani d . 1 . .
    P P1 -0.15379(3) 0.44482(5) 0.39642(3) 0.01603(11) Uani d . 1 . .
    C C1 -0.17934(12) 0.52832(19) 0.32327(11) 0.0194(4) Uani d . 1 . .
    C C2 -0.23667(13) 0.4945(2) 0.28165(13) 0.0265(5) Uani d . 1 . .
    H H2A -0.2605 0.4259 0.2910 0.032 Uiso calc R 1 . .
    C C3 -0.25902(13) 0.5601(2) 0.22692(13) 0.0266(5) Uani d . 1 . .
    H H3A -0.2976 0.5355 0.1985 0.032 Uiso calc R 1 . .
    C C4 -0.22576(12) 0.6619(2) 0.21282(12) 0.0221(5) Uani d . 1 . .
    C C5 -0.25292(14) 0.7344(2) 0.15496(13) 0.0291(5) Uani d . 1 . .
    H H5A -0.2205 0.7982 0.1488 0.044 Uiso calc R 1 . .
    H H5B -0.3012 0.7615 0.1663 0.044 Uiso calc R 1 . .
    H H5C -0.2547 0.6908 0.1121 0.044 Uiso calc R 1 . .
    C C6 -0.16762(13) 0.6945(2) 0.25375(13) 0.0242(5) Uani d . 1 . .
    H H6A -0.1433 0.7624 0.2438 0.029 Uiso calc R 1 . .
    C C7 -0.14473(13) 0.6286(2) 0.30905(12) 0.0222(5) Uani d . 1 . .
    H H7A -0.1055 0.6522 0.3369 0.027 Uiso calc R 1 . .
    C C8 -0.23153(12) 0.43203(19) 0.45048(11) 0.0181(4) Uani d . 1 . .
    C C9 -0.24193(13) 0.5130(2) 0.50135(12) 0.0224(5) Uani d . 1 . .
    H H9A -0.2060 0.5679 0.5092 0.027 Uiso calc R 1 . .
    C C10 -0.30407(13) 0.5139(2) 0.54033(13) 0.0245(5) Uani d . 1 . .
    H H10A -0.3103 0.5696 0.5748 0.029 Uiso calc R 1 . .
    C C11 -0.35776(13) 0.4346(2) 0.53003(13) 0.0242(5) Uani d . 1 . .
    C C12 -0.42613(15) 0.4397(2) 0.57128(16) 0.0351(6) Uani d . 1 . .
    H H12A -0.4445 0.5165 0.5713 0.053 Uiso calc R 1 . .
    H H12B -0.4166 0.4161 0.6189 0.053 Uiso calc R 1 . .
    H H12C -0.4620 0.3899 0.5505 0.053 Uiso calc R 1 . .
    C C13 -0.34695(13) 0.3523(2) 0.47927(13) 0.0238(5) Uani d . 1 . .
    H H13A -0.3827 0.2970 0.4719 0.029 Uiso calc R 1 . .
    C C14 -0.28479(12) 0.3509(2) 0.43988(12) 0.0209(4) Uani d . 1 . .
    H H14A -0.2782 0.2948 0.4056 0.025 Uiso calc R 1 . .
    C C15 -0.12942(12) 0.31033(19) 0.36393(11) 0.0181(4) Uani d . 1 . .
    C C16 -0.13571(12) 0.21535(19) 0.40494(12) 0.0204(4) Uani d . 1 . .
    H H16A -0.1573 0.2205 0.4494 0.024 Uiso calc R 1 . .
    C C17 -0.11054(14) 0.1132(2) 0.38123(13) 0.0246(5) Uani d . 1 . .
    H H17A -0.1159 0.0486 0.4094 0.029 Uiso calc R 1 . .
    C C18 -0.07758(14) 0.1039(2) 0.31675(13) 0.0275(5) Uani d . 1 . .
    C C19 -0.05059(18) -0.0075(3) 0.29219(16) 0.0406(7) Uani d . 1 . .
    H H19A -0.0021 0.0011 0.2731 0.061 Uiso calc R 1 . .
    H H19B -0.0828 -0.0365 0.2563 0.061 Uiso calc R 1 . .
    H H19C -0.0492 -0.0599 0.3311 0.061 Uiso calc R 1 . .
    C C20 -0.07179(14) 0.1986(2) 0.27588(13) 0.0293(5) Uani d . 1 . .
    H H20A -0.0499 0.1932 0.2316 0.035 Uiso calc R 1 . .
    C C21 -0.09738(13) 0.3010(2) 0.29838(12) 0.0249(5) Uani d . 1 . .
    H H21A -0.0933 0.3649 0.2695 0.030 Uiso calc R 1 . .
loop_
    _atom_site_aniso_label
    _atom_site_aniso_U_11
    _atom_site_aniso_U_22
    _atom_site_aniso_U_33
    _atom_site_aniso_U_12
    _atom_site_aniso_U_13
    _atom_site_aniso_U_23
    Sn 0.01273(9) 0.01808(10) 0.01278(9) -0.00027(7) 0.00002(7) 0.00045(7)
    I1 0.02116(8) 0.02856(9) 0.01826(7) 0.00429(6) 0.00170(5) -0.00372(6)
    I2 0.02329(8) 0.02232(8) 0.01999(8) -0.00454(6) 0.00017(6) 0.00311(6)
    O1 0.0151(7) 0.0217(8) 0.0195(8) -0.0017(6) -0.0029(6) 0.0009(6)
    P1 0.0144(2) 0.0187(3) 0.0150(3) -0.0020(2) -0.0015(2) 0.0013(2)
    C1 0.0182(10) 0.0223(11) 0.0177(10) -0.0002(9) -0.0020(8) 0.0027(8)
    C2 0.0247(12) 0.0271(12) 0.0276(12) -0.0088(10) -0.0078(10) 0.0076(10)
    C3 0.0203(11) 0.0366(14) 0.0229(12) -0.0047(10) -0.0068(9) 0.0041(10)
    C4 0.0193(10) 0.0288(12) 0.0182(11) 0.0042(9) 0.0010(9) 0.0037(9)
    C5 0.0272(12) 0.0343(14) 0.0259(12) 0.0038(11) -0.0023(10) 0.0100(11)
    C6 0.0237(11) 0.0236(11) 0.0253(12) -0.0030(9) 0.0001(9) 0.0056(9)
    C7 0.0202(11) 0.0246(12) 0.0216(11) -0.0041(9) -0.0039(9) 0.0009(9)
    C8 0.0158(10) 0.0217(11) 0.0169(10) -0.0011(8) -0.0010(8) 0.0022(8)
    C9 0.0197(11) 0.0244(11) 0.0231(11) -0.0022(9) -0.0029(9) -0.0030(9)
    C10 0.0249(11) 0.0270(12) 0.0215(11) 0.0029(10) 0.0007(9) -0.0019(9)
    C11 0.0209(11) 0.0264(12) 0.0254(12) 0.0024(9) 0.0041(9) 0.0062(10)
    C12 0.0284(13) 0.0333(14) 0.0436(16) 0.0016(11) 0.0146(12) -0.0003(12)
    C13 0.0200(11) 0.0226(11) 0.0289(12) -0.0052(9) -0.0005(9) 0.0041(10)
    C14 0.0197(11) 0.0209(11) 0.0220(11) -0.0013(9) -0.0012(9) -0.0009(9)
    C15 0.0169(10) 0.0214(11) 0.0161(10) -0.0022(8) -0.0013(8) -0.0020(8)
    C16 0.0213(11) 0.0228(11) 0.0172(10) -0.0007(9) -0.0009(9) -0.0010(8)
    C17 0.0297(12) 0.0204(11) 0.0236(12) -0.0003(9) -0.0027(10) -0.0011(9)
    C18 0.0270(12) 0.0315(13) 0.0239(12) 0.0038(10) -0.0072(10) -0.0113(10)
    C19 0.0497(17) 0.0370(16) 0.0350(15) 0.0097(13) -0.0074(13) -0.0184(12)
    C20 0.0285(13) 0.0412(15) 0.0183(11) 0.0026(11) 0.0011(10) -0.0072(10)
    C21 0.0251(12) 0.0301(13) 0.0193(11) -0.0016(10) 0.0018(9) -0.0005(10)
_geom_special_details
;
All e.s.d.'s (except the e.s.d. in the dihedral angle between two l.s. planes)
are estimated using the full covariance matrix. The cell e.s.d.'s are taken
into account individually in the estimation of e.s.d.'s in distances, angles
and torsion angles; correlations between e.s.d.'s in cell parameters are only
used when they are defined by crystal symmetry. An approximate (isotropic)
treatment of cell e.s.d.'s is used for estimating e.s.d.'s involving l.s.
planes.
;
loop_
    _geom_bond_atom_site_label_1
    _geom_bond_atom_site_label_2
    _geom_bond_site_symmetry_2
    _geom_bond_distance
    _geom_bond_publ_flag
    Sn O1 . 2.1590(15) yes
    Sn O1 5_566 2.1591(15) ?
    Sn I1 . 2.76735(17) yes
    Sn I1 5_566 2.76737(17) ?
    Sn I2 5_566 2.81580(19) ?
    Sn I2 . 2.8158(2) yes
    O1 P1 . 1.5207(16) yes
    P1 C15 . 1.786(2) ?
    P1 C8 . 1.791(2) ?
    P1 C1 . 1.796(2) ?
    C1 C7 . 1.389(3) ?
    C1 C2 . 1.396(3) ?
    C2 C3 . 1.382(3) ?
    C2 H2A . 0.9500 ?
    C3 C4 . 1.393(4) ?
    C3 H3A . 0.9500 ?
    C4 C6 . 1.396(3) ?
    C4 C5 . 1.503(3) ?
    C5 H5A . 0.9800 ?
    C5 H5B . 0.9800 ?
    C5 H5C . 0.9800 ?
    C6 C7 . 1.395(3) ?
    C6 H6A . 0.9500 ?
    C7 H7A . 0.9500 ?
    C8 C9 . 1.394(3) ?
    C8 C14 . 1.402(3) ?
    C9 C10 . 1.380(3) ?
    C9 H9A . 0.9500 ?
    C10 C11 . 1.392(3) ?
    C10 H10A . 0.9500 ?
    C11 C13 . 1.404(4) ?
    C11 C12 . 1.502(3) ?
    C12 H12A . 0.9800 ?
    C12 H12B . 0.9800 ?
    C12 H12C . 0.9800 ?
    C13 C14 . 1.385(3) ?
    C13 H13A . 0.9500 ?
    C14 H14A . 0.9500 ?
    C15 C16 . 1.391(3) ?
    C15 C21 . 1.405(3) ?
    C16 C17 . 1.387(3) ?
    C16 H16A . 0.9500 ?
    C17 C18 . 1.394(4) ?
    C17 H17A . 0.9500 ?
    C18 C20 . 1.387(4) ?
    C18 C19 . 1.502(4) ?
    C19 H19A . 0.9800 ?
    C19 H19B . 0.9800 ?
    C19 H19C . 0.9800 ?
    C20 C21 . 1.384(4) ?
    C20 H20A . 0.9500 ?
    C21 H21A . 0.9500 ?
loop_
    _geom_angle_atom_site_label_1
    _geom_angle_atom_site_label_2
    _geom_angle_atom_site_label_3
    _geom_angle_site_symmetry_1
    _geom_angle_site_symmetry_3
    _geom_angle
    _geom_angle_publ_flag
    O1 Sn O1 . 5_566 180.0 yes
    O1 Sn I1 . . 89.84(4) yes
    O1 Sn I1 . . 89.84(4) ?
    O1 Sn I1 5_566 . 90.16(4) yes
    O1 Sn I1 . 5_566 90.16(4) ?
    O1 Sn I1 5_566 5_566 89.84(4) ?
    I1 Sn I1 . 5_566 180.0 yes
    O1 Sn I2 . 5_566 93.59(4) yes
    O1 Sn I2 5_566 5_566 86.41(4) yes
    I1 Sn I2 . 5_566 90.529(6) ?
    I1 Sn I2 5_566 5_566 89.471(6) ?
    O1 Sn I2 . . 86.41(4) ?
    O1 Sn I2 5_566 . 93.59(4) ?
    I1 Sn I2 . . 89.469(6) ?
    I1 Sn I2 5_566 . 90.531(6) ?
    I2 Sn I2 5_566 . 180.0 ?
    P1 O1 Sn . . 149.47(10) ?
    O1 P1 C15 . . 114.91(10) ?
    O1 P1 C8 . . 109.87(10) ?
    C15 P1 C8 . . 109.46(11) ?
    O1 P1 C1 . . 108.25(10) ?
    C15 P1 C1 . . 106.96(11) ?
    C8 P1 C1 . . 107.07(10) ?
    C7 C1 C2 . . 119.4(2) ?
    C7 C1 P1 . . 120.92(17) ?
    C2 C1 P1 . . 119.66(17) ?
    C3 C2 C1 . . 120.4(2) ?
    C3 C2 H2A . . 119.8 ?
    C1 C2 H2A . . 119.8 ?
    C2 C3 C4 . . 120.9(2) ?
    C2 C3 H3A . . 119.6 ?
    C4 C3 H3A . . 119.6 ?
    C3 C4 C6 . . 118.5(2) ?
    C3 C4 C5 . . 120.1(2) ?
    C6 C4 C5 . . 121.4(2) ?
    C4 C5 H5A . . 109.5 ?
    C4 C5 H5B . . 109.5 ?
    H5A C5 H5B . . 109.5 ?
    C4 C5 H5C . . 109.5 ?
    H5A C5 H5C . . 109.5 ?
    H5B C5 H5C . . 109.5 ?
    C7 C6 C4 . . 120.9(2) ?
    C7 C6 H6A . . 119.6 ?
    C4 C6 H6A . . 119.6 ?
    C1 C7 C6 . . 119.9(2) ?
    C1 C7 H7A . . 120.1 ?
    C6 C7 H7A . . 120.0 ?
    C9 C8 C14 . . 119.1(2) ?
    C9 C8 P1 . . 117.67(17) ?
    C14 C8 P1 . . 122.98(17) ?
    C10 C9 C8 . . 120.5(2) ?
    C10 C9 H9A . . 119.8 ?
    C8 C9 H9A . . 119.8 ?
    C9 C10 C11 . . 121.2(2) ?
    C9 C10 H10A . . 119.4 ?
    C11 C10 H10A . . 119.4 ?
    C10 C11 C13 . . 118.4(2) ?
    C10 C11 C12 . . 120.2(2) ?
    C13 C11 C12 . . 121.4(2) ?
    C11 C12 H12A . . 109.5 ?
    C11 C12 H12B . . 109.5 ?
    H12A C12 H12B . . 109.5 ?
    C11 C12 H12C . . 109.5 ?
    H12A C12 H12C . . 109.5 ?
    H12B C12 H12C . . 109.5 ?
    C14 C13 C11 . . 120.8(2) ?
    C14 C13 H13A . . 119.6 ?
    C11 C13 H13A . . 119.6 ?
    C13 C14 C8 . . 120.1(2) ?
    C13 C14 H14A . . 120.0 ?
    C8 C14 H14A . . 120.0 ?
    C16 C15 C21 . . 119.0(2) ?
    C16 C15 P1 . . 120.96(17) ?
    C21 C15 P1 . . 119.77(18) ?
    C17 C16 C15 . . 120.2(2) ?
    C17 C16 H16A . . 119.9 ?
    C15 C16 H16A . . 119.9 ?
    C16 C17 C18 . . 121.0(2) ?
    C16 C17 H17A . . 119.5 ?
    C18 C17 H17A . . 119.5 ?
    C20 C18 C17 . . 118.6(2) ?
    C20 C18 C19 . . 121.3(2) ?
    C17 C18 C19 . . 120.1(3) ?
    C18 C19 H19A . . 109.5 ?
    C18 C19 H19B . . 109.5 ?
    H19A C19 H19B . . 109.5 ?
    C18 C19 H19C . . 109.5 ?
    H19A C19 H19C . . 109.5 ?
    H19B C19 H19C . . 109.5 ?
    C21 C20 C18 . . 121.2(2) ?
    C21 C20 H20A . . 119.4 ?
    C18 C20 H20A . . 119.4 ?
    C20 C21 C15 . . 120.0(2) ?
    C20 C21 H21A . . 120.0 ?
    C15 C21 H21A . . 120.0 ?
loop_
    _geom_torsion_atom_site_label_1
    _geom_torsion_atom_site_label_2
    _geom_torsion_atom_site_label_3
    _geom_torsion_atom_site_label_4
    _geom_torsion_site_symmetry_1
    _geom_torsion_site_symmetry_2
    _geom_torsion_site_symmetry_3
    _geom_torsion_site_symmetry_4
    _geom_torsion
    _geom_torsion_publ_flag
    I1 Sn O1 P1 . . . . 60.78(19) ?
    I1 Sn O1 P1 5_566 . . . -119.22(19) ?
    I2 Sn O1 P1 5_566 . . . -29.74(19) ?
    I2 Sn O1 P1 . . . . 150.26(19) ?
    Sn O1 P1 C15 . . . . -31.2(2) ?
    Sn O1 P1 C8 . . . . 92.7(2) ?
    Sn O1 P1 C1 . . . . -150.70(18) ?
    O1 P1 C1 C7 . . . . 1.8(2) ?
    C15 P1 C1 C7 . . . . -122.5(2) ?
    C8 P1 C1 C7 . . . . 120.2(2) ?
    O1 P1 C1 C2 . . . . -175.57(19) ?
    C15 P1 C1 C2 . . . . 60.1(2) ?
    C8 P1 C1 C2 . . . . -57.2(2) ?
    C7 C1 C2 C3 . . . . -0.2(4) ?
    P1 C1 C2 C3 . . . . 177.2(2) ?
    C1 C2 C3 C4 . . . . -1.1(4) ?
    C2 C3 C4 C6 . . . . 2.2(4) ?
    C2 C3 C4 C5 . . . . -177.3(2) ?
    C3 C4 C6 C7 . . . . -2.2(4) ?
    C5 C4 C6 C7 . . . . 177.4(2) ?
    C2 C1 C7 C6 . . . . 0.3(4) ?
    P1 C1 C7 C6 . . . . -177.14(19) ?
    C4 C6 C7 C1 . . . . 0.9(4) ?
    O1 P1 C8 C9 . . . . 27.6(2) ?
    C15 P1 C8 C9 . . . . 154.69(18) ?
    C1 P1 C8 C9 . . . . -89.72(19) ?
    O1 P1 C8 C14 . . . . -158.13(18) ?
    C15 P1 C8 C14 . . . . -31.1(2) ?
    C1 P1 C8 C14 . . . . 84.5(2) ?
    C14 C8 C9 C10 . . . . -0.6(3) ?
    P1 C8 C9 C10 . . . . 173.90(18) ?
    C8 C9 C10 C11 . . . . 0.0(4) ?
    C9 C10 C11 C13 . . . . 0.7(4) ?
    C9 C10 C11 C12 . . . . -177.7(2) ?
    C10 C11 C13 C14 . . . . -0.7(4) ?
    C12 C11 C13 C14 . . . . 177.7(2) ?
    C11 C13 C14 C8 . . . . 0.1(4) ?
    C9 C8 C14 C13 . . . . 0.5(3) ?
    P1 C8 C14 C13 . . . . -173.65(18) ?
    O1 P1 C15 C16 . . . . 86.7(2) ?
    C8 P1 C15 C16 . . . . -37.4(2) ?
    C1 P1 C15 C16 . . . . -153.10(19) ?
    O1 P1 C15 C21 . . . . -87.5(2) ?
    C8 P1 C15 C21 . . . . 148.36(18) ?
    C1 P1 C15 C21 . . . . 32.7(2) ?
    C21 C15 C16 C17 . . . . 0.1(3) ?
    P1 C15 C16 C17 . . . . -174.16(18) ?
    C15 C16 C17 C18 . . . . 1.1(4) ?
    C16 C17 C18 C20 . . . . -1.4(4) ?
    C16 C17 C18 C19 . . . . 179.9(2) ?
    C17 C18 C20 C21 . . . . 0.6(4) ?
    C19 C18 C20 C21 . . . . 179.3(3) ?
    C18 C20 C21 C15 . . . . 0.5(4) ?
    C16 C15 C21 C20 . . . . -0.9(3) ?
    P1 C15 C21 C20 . . . . 173.47(19) ?
