# Supplementary material for: trans-Tetra­iodidobis(tri-p-tolyl­phosphine oxide-κO)tin(IV)
Source: Acta Crystallogr Sect E Struct Rep Online. 2008 Aug 6;64(Pt 9):m1107. doi: 10.1107/S1600536808023945 (PMC2960702; doi:10.1107/S1600536808023945)
Supplement: Supplementary file 2 [file e-64-m1107-Isup2.hkl]

# 
# h,k,l, Fc-squared, Fo-squared, sigma(Fo-squared) and status flag 
# 
data_I
_shelx_title ' MHL699Sn in Pbca' 
_shelx_refln_list_code          4 
_shelx_F_calc_maximum      703.94 
_exptl_crystal_F_000      2408.00 
_reflns_d_resolution_high  0.7499 
 
loop_ 
 _symmetry_equiv_pos_as_xyz 
 'x, y, z' 
 '-x+1/2, -y, z+1/2' 
 '-x, y+1/2, -z+1/2' 
 'x+1/2, -y+1/2, -z' 
 '-x, -y, -z' 
 'x-1/2, y, -z-1/2' 
 'x, -y-1/2, z-1/2' 
 '-x-1/2, y-1/2, z' 
 
_cell_length_a    18.6013 
_cell_length_b    11.9677 
_cell_length_c    19.3335 
_cell_angle_alpha  90.000 
_cell_angle_beta   90.000 
_cell_angle_gamma  90.000 
 
_shelx_F_squared_multiplier     1.000 
 
loop_ 
 _refln_index_h 
 _refln_index_k 
 _refln_index_l 
 _refln_F_squared_calc 
 _refln_F_squared_meas 
 _refln_F_squared_sigma 
 _refln_observed_status 
   2   0   0   219672.48   226979.66   3029.42 o 
   4   0   0    16434.25    16386.80    246.14 o 
   6   0   0    83598.55    89926.50   1104.74 o 
   8   0   0    41593.14    39672.48    566.11 o 
  10   0   0    89403.00    92755.24   1199.84 o 
  12   0   0    16602.35    16365.80    336.24 o 
  14   0   0    36163.31    34889.01    593.24 o 
  16   0   0     6960.27     7049.19    239.22 o 
  18   0   0     1308.08     1317.85    126.80 o 
  20   0   0     4133.25     4324.51    217.09 o 
  22   0   0     2890.53     2842.62    196.21 o 
  24   0   0     9221.27     8920.69    302.18 o 
   2   1   0     2986.18     3770.94     46.44 o 
   4   1   0    36851.43    43076.26    331.81 o 
   6   1   0    18739.92    18676.03    203.14 o 
   8   1   0    85338.86    83626.97    687.49 o 
  10   1   0    86654.96    87057.16    728.90 o 
  12   1   0    17001.81    16735.49    242.00 o 
  14   1   0    12956.63    13311.15    225.73 o 
  16   1   0    53244.50    51116.29    578.73 o 
  18   1   0    50092.36    49139.15    584.34 o 
  20   1   0    24773.32    24459.67    384.00 o 
  22   1   0        1.12       49.21     54.42 o 
  24   1   0     2882.79     2831.19    198.29 o 
   0   2   0    14669.59    16310.22    194.24 o 
   2   2   0    17207.72    18758.76    160.10 o 
   4   2   0     6042.83     6635.94    109.88 o 
   6   2   0    13425.57    12720.01    131.96 o 
   8   2   0    46215.57    45669.88    487.21 o 
  10   2   0    79396.40    78692.85    671.87 o 
  12   2   0   134204.45   134173.70   1099.78 o 
  14   2   0    54683.27    52828.84    572.42 o 
  16   2   0    17547.97    16949.64    277.06 o 
  18   2   0     3282.69     3237.18    128.08 o 
  20   2   0     2799.07     2606.30    127.12 o 
  22   2   0      361.54      338.88     73.90 o 
  24   2   0     1156.99     1067.24    109.68 o 
   2   3   0   121153.95   126482.59    936.36 o 
   4   3   0   233195.03   242067.38   1712.51 o 
   6   3   0    70741.66    69166.18    536.01 o 
   8   3   0     1716.64     2271.89     56.70 o 
  10   3   0    12594.92    12292.05    192.63 o 
  12   3   0    14735.90    14430.18    197.03 o 
  14   3   0    11717.93    11752.40    249.34 o 
  16   3   0     3127.49     2974.95    122.95 o 
  18   3   0     2253.98     2318.00    155.79 o 
  20   3   0     2044.91     2041.55    115.90 o 
  22   3   0     6526.88     6697.72    204.60 o 
  24   3   0      506.87      521.55     91.63 o 
   0   4   0     3939.48     5440.92    115.47 o 
   2   4   0      134.01      191.48     21.64 o 
   4   4   0   107052.61   112392.57    832.74 o 
   6   4   0   126757.58   123028.45    916.97 o 
   8   4   0   106108.23   104524.34    800.18 o 
  10   4   0    10358.81    10397.54    140.33 o 
  12   4   0     1459.74     1597.49     89.38 o 
  14   4   0    37952.51    37062.14    446.30 o 
  16   4   0      135.14      148.49     48.33 o 
  18   4   0     5232.04     5319.74    168.71 o 
  20   4   0    43888.64    42663.44    558.00 o 
  22   4   0    33143.64    33229.77    552.17 o 
  24   4   0    11761.82    12291.37    376.38 o 
   2   5   0    43379.14    43316.20    388.85 o 
   4   5   0      242.39      213.46     33.08 o 
   6   5   0     6507.38     7153.94    106.29 o 
   8   5   0      295.78      273.02     29.44 o 
  10   5   0     5575.16     5562.69    103.60 o 
  12   5   0    32286.05    32901.25    361.32 o 
  14   5   0     5034.34     5058.95    141.30 o 
  16   5   0     5294.36     5147.39    151.76 o 
  18   5   0     1152.03      985.38     85.54 o 
  20   5   0     2333.79     2179.94    140.36 o 
  22   5   0       43.91       13.86     79.08 o 
   0   6   0    65178.62    70310.75    782.25 o 
   2   6   0    29479.61    28016.47    315.92 o 
   4   6   0    42299.23    41631.07    420.23 o 
   6   6   0    15297.72    15658.98    178.45 o 
   8   6   0     4661.21     4379.91    103.33 o 
  10   6   0     7312.25     7627.17    128.70 o 
  12   6   0       58.81       88.47     34.10 o 
  14   6   0       10.79       54.88     41.52 o 
  16   6   0     2950.82     2684.72    132.90 o 
  18   6   0    12599.45    12114.52    285.31 o 
  20   6   0    10618.00    11345.05    335.16 o 
  22   6   0    13362.02    13111.32    339.47 o 
   2   7   0    56256.68    55109.91    501.03 o 
   4   7   0    86461.68    83975.58    722.75 o 
   6   7   0    31972.11    31151.46    334.90 o 
   8   7   0     6078.54     5812.18    166.55 o 
  10   7   0     7131.89     6971.23    143.21 o 
  12   7   0    22116.32    21927.49    470.59 o 
  14   7   0     3152.05     3213.05    159.74 o 
  16   7   0     1385.48     1503.49    113.12 o 
  18   7   0       41.86      -66.06     66.06 o 
  20   7   0      299.69      155.60     88.60 o 
  22   7   0      740.51      686.00    142.64 o 
   0   8   0     7945.92     8347.41    226.78 o 
   2   8   0     9795.74     9396.19    147.66 o 
   4   8   0      911.43     1095.51     58.64 o 
   6   8   0    13329.36    13167.02    196.11 o 
   8   8   0      271.80      332.25     54.93 o 
  10   8   0    55841.74    54553.56    547.22 o 
  12   8   0    79068.17    79178.72    879.76 o 
  14   8   0    65781.53    64365.79    789.39 o 
  16   8   0    43880.77    43768.35    705.92 o 
  18   8   0      330.67      215.86     86.84 o 
  20   8   0     3392.78     3349.47    252.58 o 
   2   9   0    53844.85    52032.14    559.58 o 
   4   9   0    73273.83    69822.62    737.71 o 
   6   9   0    46392.73    45728.61    471.05 o 
   8   9   0     8806.03     8291.11    163.90 o 
  10   9   0       61.55       81.49     45.98 o 
  12   9   0     9352.24     9173.00    207.98 o 
  14   9   0     4687.43     5184.46    210.56 o 
  16   9   0     3248.74     3116.94    178.05 o 
  18   9   0     1375.52     1266.51    139.79 o 
  20   9   0     2713.93     2437.98    212.64 o 
   0  10   0    97467.87    94649.35   1302.82 o 
   2  10   0   102054.91    98007.91    949.36 o 
   4  10   0    23203.97    23091.06    332.00 o 
   6  10   0      503.63      519.56     64.61 o 
   8  10   0     1811.02     1834.05     99.80 o 
  10  10   0       81.31       63.80     47.65 o 
  12  10   0     2095.84     2138.31    165.16 o 
  14  10   0     2466.85     2495.28    159.67 o 
  16  10   0     3440.72     3310.78    196.69 o 
  18  10   0     1069.09      919.92    146.65 o 
   2  11   0       33.54       48.17     41.28 o 
   4  11   0     1493.56     1422.93     92.15 o 
   6  11   0     7473.76     7254.30    201.65 o 
   8  11   0    14414.89    14026.13    335.64 o 
  10  11   0    30895.29    30711.43    432.00 o 
  12  11   0     5709.18     6083.47    271.37 o 
  14  11   0     6679.08     7056.03    308.74 o 
  16  11   0    12136.95    12800.79    538.28 o 
   0  12   0    29918.69    29841.53    589.80 o 
   2  12   0    12311.75    11929.87    242.46 o 
   4  12   0     9259.34     8890.62    210.96 o 
   6  12   0    14140.22    14084.14    272.27 o 
   8  12   0    43023.67    43452.46    554.71 o 
  10  12   0    31421.35    31238.98    496.26 o 
  12  12   0     6486.75     5569.94    258.41 o 
  14  12   0      534.25      393.87    156.05 o 
  16  12   0     1538.84     1592.71    234.71 o 
   2  13   0      366.21      308.29     89.73 o 
   4  13   0       53.33      -38.68     51.62 o 
   6  13   0      848.44      867.61     91.30 o 
   8  13   0     6931.34     7143.55    226.10 o 
  10  13   0     5297.25     5232.93    229.29 o 
  12  13   0      635.87      523.48    130.74 o 
  14  13   0      473.01      448.60    156.32 o 
   0  14   0     9037.49     8528.64    380.12 o 
   2  14   0     1793.55     1777.67    116.13 o 
   4  14   0     7498.41     7295.51    208.87 o 
   6  14   0     6294.76     6783.20    224.67 o 
   8  14   0     7042.65     7577.84    244.18 o 
  10  14   0      109.63      220.25    103.98 o 
   2  15   0      294.32      246.78     78.36 o 
   4  15   0     4890.12     4835.51    288.37 o 
   6  15   0     1060.42      885.61    115.80 o 
   8  15   0     1499.89     1413.76    149.82 o 
   1   1   1   228122.12   231758.88   1450.44 o 
   2   1   1     2039.65     2013.47     21.98 o 
   3   1   1    71992.01    76277.32    404.75 o 
   4   1   1   121523.90   131721.92    688.18 o 
   5   1   1     4394.95     4172.63     43.90 o 
   6   1   1    23843.26    24437.19    168.60 o 
   7   1   1      407.82      508.88     23.18 o 
   8   1   1     3869.81     3847.18     85.65 o 
   9   1   1      142.68      183.46     21.38 o 
  10   1   1     7177.13     7056.00     82.31 o 
  11   1   1     7389.36     7297.62     89.47 o 
  12   1   1     3931.09     3640.18     73.93 o 
  13   1   1    49848.65    49158.84    374.75 o 
  14   1   1     4551.86     4683.80     91.33 o 
  15   1   1     8614.71     8368.21    126.96 o 
  16   1   1     1449.27     1649.61     77.75 o 
  17   1   1    10451.27    10109.23    154.42 o 
  18   1   1     4133.55     4075.76    100.46 o 
  19   1   1     2384.44     2137.40     79.88 o 
  20   1   1      443.63      453.09     49.48 o 
  21   1   1     2648.45     2654.41     92.30 o 
  22   1   1     1776.54     1748.06     90.49 o 
  23   1   1     1104.64     1123.00     74.91 o 
  24   1   1     1320.52     1174.22     77.83 o 
   0   2   1       30.21      261.39     15.88 o 
   1   2   1     3368.98     4328.49     39.73 o 
   2   2   1     5328.41     5395.57     48.45 o 
   3   2   1    31689.36    32070.09    187.86 o 
   4   2   1     7246.58     7065.50     67.58 o 
   5   2   1     2861.03     2863.04     36.94 o 
   6   2   1    13251.41    12885.12     94.71 o 
   7   2   1    29322.77    30225.66    193.24 o 
   8   2   1    11792.25    11095.25    124.97 o 
   9   2   1   107822.91   107967.69    597.92 o 
  10   2   1      860.09     1073.67     41.83 o 
  11   2   1    26981.71    26082.99    199.01 o 
  12   2   1    12610.49    12273.99    166.73 o 
  13   2   1      207.24      230.32     29.94 o 
  14   2   1    24822.46    23861.26    235.75 o 
  15   2   1     7171.86     6861.70    115.10 o 
  16   2   1     3528.27     3471.65     87.30 o 
  17   2   1    55165.47    53690.17    433.68 o 
  18   2   1      206.79      275.86     40.65 o 
  19   2   1    26041.24    26266.91    278.23 o 
  20   2   1     3628.21     3689.93    103.42 o 
  21   2   1      771.93      828.39     62.92 o 
  22   2   1     7154.47     7513.22    150.91 o 
  23   2   1     3100.89     3076.04    106.21 o 
  24   2   1     1033.46      910.35     86.26 o 
   1   3   1    40661.00    41566.61    230.58 o 
   2   3   1    31485.10    32730.72    187.84 o 
   3   3   1    20800.13    22738.06    140.99 o 
   4   3   1    44956.43    45512.00    264.08 o 
   5   3   1    40881.98    41599.71    241.13 o 
   6   3   1    29106.66    29613.93    212.97 o 
   7   3   1   130448.18   128736.34    673.08 o 
   8   3   1      244.90      215.98     17.49 o 
   9   3   1   150615.47   151681.38    793.19 o 
  10   3   1     8181.88     8766.34     91.07 o 
  11   3   1    64971.42    64351.18    407.95 o 
  12   3   1     5984.36     5918.21     86.62 o 
  13   3   1    45947.84    45576.04    356.43 o 
  14   3   1      612.59      695.54     44.18 o 
  15   3   1     1469.53     1499.63     60.87 o 
  16   3   1      212.17      192.29     34.82 o 
  17   3   1     4552.50     4371.20    100.18 o 
  18   3   1      231.20      183.79     38.60 o 
  19   3   1     9897.61     9693.18    158.65 o 
  20   3   1       53.51       25.22     35.54 o 
  21   3   1     4555.26     4616.88    117.82 o 
  22   3   1      428.80      447.99     56.72 o 
  23   3   1      222.24      228.69     54.42 o 
  24   3   1     2320.41     2215.70    103.54 o 
   0   4   1    34961.50    36167.45    379.51 o 
   1   4   1     3102.58     3454.00     41.72 o 
   2   4   1     8152.45     8156.68     71.23 o 
   3   4   1    34111.10    35542.26    210.19 o 
   4   4   1     3648.90     3801.01     53.00 o 
   5   4   1   102027.06   102907.21    546.66 o 
   6   4   1     1552.04     2085.66     39.83 o 
   7   4   1    40081.85    41059.47    251.21 o 
   8   4   1     7315.75     7582.21     79.44 o 
   9   4   1     5544.23     4844.00     63.45 o 
  10   4   1    22214.12    21735.29    162.05 o 
  11   4   1     9882.71    10349.99    101.89 o 
  12   4   1     2370.16     2563.91     58.51 o 
  13   4   1     1421.78     1465.74     56.57 o 
  14   4   1      233.92      199.95     32.30 o 
  15   4   1    22608.51    22572.38    232.11 o 
  16   4   1     3126.29     3152.40     84.96 o 
  17   4   1    10945.61    10999.39    160.79 o 
  18   4   1      411.62      308.87     44.43 o 
  19   4   1     7317.18     7255.81    138.42 o 
  20   4   1      647.19      732.93     59.67 o 
  21   4   1     6067.89     6207.24    144.52 o 
  22   4   1      174.16      159.58     52.14 o 
  23   4   1      669.09      680.20     68.44 o 
   1   5   1    85165.99    87912.13    506.06 o 
   2   5   1     9122.09    10290.94     95.44 o 
   3   5   1    87053.38    85827.55    499.39 o 
   4   5   1       14.75      127.49     14.14 o 
   5   5   1    54126.32    50681.55    297.38 o 
   6   5   1     5236.54     5429.68     65.86 o 
   7   5   1    40967.99    40740.18    255.52 o 
   8   5   1    36446.49    38133.30    245.68 o 
   9   5   1     6479.48     6663.90     79.16 o 
  10   5   1    21569.61    20964.96    169.58 o 
  11   5   1     6909.24     6494.38     81.93 o 
  12   5   1      595.82      600.11     35.62 o 
  13   5   1    28640.09    28279.96    234.04 o 
  14   5   1     4941.60     5031.93    105.86 o 
  15   5   1    16659.34    16352.59    192.67 o 
  16   5   1     6217.48     6016.00    116.20 o 
  17   5   1     1655.63     1658.81     70.62 o 
  18   5   1    15220.94    15344.63    201.74 o 
  19   5   1    21832.63    21503.88    265.99 o 
  20   5   1     2687.37     2746.50    105.84 o 
  21   5   1    40726.23    41034.05    468.82 o 
  22   5   1      142.79      110.43     62.28 o 
  23   5   1    28684.85    28887.45    448.76 o 
   0   6   1    54836.41    55777.45    489.84 o 
   1   6   1    35552.29    35584.79    240.14 o 
   2   6   1    27443.31    26064.41    198.00 o 
   3   6   1   171043.75   169296.30    941.83 o 
   4   6   1     5971.85     6401.93     80.57 o 
   5   6   1   118067.21   117683.26    632.30 o 
   6   6   1    19058.12    18638.11    142.91 o 
   7   6   1    33076.20    32353.64    218.18 o 
   8   6   1    37497.51    38081.79    251.29 o 
   9   6   1     1160.78     1175.36     38.62 o 
  10   6   1     8413.50     8567.13     97.02 o 
  11   6   1    23086.90    22521.84    180.49 o 
  12   6   1      110.89      108.96     25.64 o 
  13   6   1    10779.07    10698.70    130.62 o 
  14   6   1      295.44      270.93     39.31 o 
  15   6   1      508.76      578.68     54.15 o 
  16   6   1     4383.62     4211.35    113.02 o 
  17   6   1      499.60      471.26     55.19 o 
  18   6   1      245.64      194.43     51.30 o 
  19   6   1      565.87      493.64     65.44 o 
  20   6   1     3477.66     3637.19    129.76 o 
  21   6   1     1322.46     1340.97    101.36 o 
  22   6   1      271.27      266.79     76.11 o 
   1   7   1     3313.82     3379.95     55.50 o 
   2   7   1     1383.26     1353.20     39.55 o 
   3   7   1     3712.31     3916.22     64.08 o 
   4   7   1       70.55      170.10     22.58 o 
   5   7   1     3690.16     3944.09     67.39 o 
   6   7   1     2627.89     2897.28     76.43 o 
   7   7   1     1722.77     2079.27     54.43 o 
   8   7   1     1518.18     1499.00     49.23 o 
   9   7   1    23581.89    23992.90    206.03 o 
  10   7   1    12395.34    11839.82    141.64 o 
  11   7   1    66445.62    65391.38    439.80 o 
  12   7   1     1686.02     1579.37     64.76 o 
  13   7   1    59791.21    59902.05    460.57 o 
  14   7   1      213.52      224.75     44.28 o 
  15   7   1    51839.49    51094.06    470.81 o 
  16   7   1     4671.25     4780.17    146.73 o 
  17   7   1    14455.32    14603.90    238.10 o 
  18   7   1     1734.49     1816.09     96.03 o 
  19   7   1      276.52      150.74     57.12 o 
  20   7   1     5741.25     5843.83    187.75 o 
  21   7   1      473.02      453.58     81.65 o 
  22   7   1        1.43        6.32     59.54 o 
   0   8   1     2685.55     2743.65    116.46 o 
   1   8   1       11.62       22.87     19.25 o 
   2   8   1     1796.94     1737.50     57.98 o 
   3   8   1      601.87      582.23     35.72 o 
   4   8   1      300.67      301.07     25.75 o 
   5   8   1    14159.95    14429.19    152.44 o 
   6   8   1      393.22      443.29     31.69 o 
   7   8   1     8382.23     7818.87    105.44 o 
   8   8   1        7.73       12.77     22.07 o 
   9   8   1     6500.63     6558.37    101.09 o 
  10   8   1     3390.39     3406.14     76.67 o 
  11   8   1     3912.06     4281.03     87.36 o 
  12   8   1     1991.27     2275.52     86.37 o 
  13   8   1      211.41      240.96     41.95 o 
  14   8   1      673.99      840.48     64.07 o 
  15   8   1     9230.23     9521.78    185.45 o 
  16   8   1      331.14      338.27     59.58 o 
  17   8   1     3073.04     3266.49    120.28 o 
  18   8   1        0.32       -4.85     52.27 o 
  19   8   1     4090.25     4099.44    162.12 o 
  20   8   1      750.09      733.77     91.77 o 
  21   8   1     1021.02     1121.64    106.92 o 
   1   9   1    63268.21    61992.35    452.64 o 
   2   9   1    17861.91    17201.61    185.33 o 
   3   9   1    39053.55    38499.01    317.51 o 
   4   9   1    11175.59    10766.47    142.24 o 
   5   9   1      330.96      375.22     37.60 o 
   6   9   1     2013.67     2054.74     69.72 o 
   7   9   1     5037.90     4631.75     85.76 o 
   8   9   1       67.07       93.18     27.79 o 
   9   9   1      392.01      364.90     35.45 o 
  10   9   1     4738.41     4888.52     93.41 o 
  11   9   1     7452.33     7540.72    129.81 o 
  12   9   1     6223.18     5994.45    140.18 o 
  13   9   1    13158.14    12853.88    187.98 o 
  14   9   1       26.18       23.89     42.57 o 
  15   9   1    10896.13    11053.12    205.34 o 
  16   9   1     2077.30     1958.81    106.60 o 
  17   9   1     3419.74     3304.80    142.20 o 
  18   9   1      663.64      748.44     88.13 o 
  19   9   1        9.06      -58.11     58.11 o 
  20   9   1      480.61      324.29     84.94 o 
   0  10   1     5163.53     5022.71    154.22 o 
   1  10   1    14536.91    14361.04    224.30 o 
   2  10   1     4679.57     4807.82    117.39 o 
   3  10   1    20748.71    19762.86    211.25 o 
   4  10   1      219.69      191.67     42.48 o 
   5  10   1     7189.03     7081.83    160.90 o 
   6  10   1    10354.96     9617.18    142.77 o 
   7  10   1       29.89        3.38     30.68 o 
   8  10   1     9301.63     9140.03    141.80 o 
   9  10   1     4720.89     4646.03    102.97 o 
  10  10   1      235.11      207.56     38.90 o 
  11  10   1    13672.12    13030.57    212.55 o 
  12  10   1     1315.91     1325.81     76.09 o 
  13  10   1     3729.13     3802.65    108.31 o 
  14  10   1     4283.72     4385.32    142.89 o 
  15  10   1      910.27      870.05     87.77 o 
  16  10   1     1280.32     1306.95    103.23 o 
  17  10   1     4977.40     5304.01    186.36 o 
  18  10   1       95.97       15.72     61.62 o 
  19  10   1     1911.87     1943.19    139.32 o 
   1  11   1     6752.62     6717.84    130.99 o 
   2  11   1       49.90       19.41     29.08 o 
   3  11   1    10923.26    10659.11    154.10 o 
   4  11   1      189.42      137.94     35.02 o 
   5  11   1     8669.20     8659.02    140.22 o 
   6  11   1        0.51       30.05     31.98 o 
   7  11   1     7599.79     7461.21    132.37 o 
   8  11   1     3327.64     3342.57     93.76 o 
   9  11   1     9552.14     9525.69    161.38 o 
  10  11   1      180.86      230.15     45.95 o 
  11  11   1      354.57      394.32     59.28 o 
  12  11   1       88.16       74.60     50.66 o 
  13  11   1       88.84       74.19     53.82 o 
  14  11   1       14.06       40.10     71.56 o 
  15  11   1       78.03      -26.51     66.45 o 
  16  11   1      250.98      295.83    104.89 o 
  17  11   1     1952.07     2451.55    188.63 o 
   0  12   1      907.26     1005.11    116.99 o 
   1  12   1     3692.62     3463.07     94.14 o 
   2  12   1      365.60      311.89     44.15 o 
   3  12   1     1382.77     1448.72     68.99 o 
   4  12   1        5.96       18.63     35.00 o 
   5  12   1     4225.62     4141.48    105.91 o 
   6  12   1     2251.62     2262.09     84.72 o 
   7  12   1     5407.37     5603.17    128.13 o 
   8  12   1      836.22      798.08     64.10 o 
   9  12   1     2798.79     2959.95    101.50 o 
  10  12   1      802.46      918.59     71.14 o 
  11  12   1     3482.32     3519.93    133.37 o 
  12  12   1      577.84      570.24     79.36 o 
  13  12   1      968.12      738.48     86.32 o 
  14  12   1      755.33      781.42    108.33 o 
  15  12   1     7500.83     7515.99    294.12 o 
  16  12   1      955.47      943.51    160.94 o 
   1  13   1    11208.01    11073.35    173.00 o 
   2  13   1     2821.10     2867.57     92.17 o 
   3  13   1       33.80       11.96     37.68 o 
   4  13   1    11779.89    11758.53    186.00 o 
   5  13   1     5312.08     5390.91    130.36 o 
   6  13   1     4930.48     5110.74    127.90 o 
   7  13   1    18828.73    18974.58    251.22 o 
   8  13   1      454.96      399.00     60.78 o 
   9  13   1    30968.55    30677.26    338.35 o 
  10  13   1      760.87      689.98     87.63 o 
  11  13   1    15310.22    16059.67    304.63 o 
  12  13   1     1547.50     1767.30    116.89 o 
  13  13   1     3280.23     3275.58    151.81 o 
  14  13   1      126.91      107.35    113.13 o 
   0  14   1      357.22      342.94     72.31 o 
   1  14   1      702.10      595.75     63.07 o 
   2  14   1      147.01      115.69     43.88 o 
   3  14   1      132.99       21.42     42.38 o 
   4  14   1     1598.59     1703.52     85.77 o 
   5  14   1      292.49      328.85     53.36 o 
   6  14   1     1183.52     1039.06     78.60 o 
   7  14   1     7372.73     7285.41    166.15 o 
   8  14   1      119.48      124.50     55.17 o 
   9  14   1    11755.92    12441.84    233.82 o 
  10  14   1      346.01      327.06     75.71 o 
  11  14   1     2630.59     3120.03    149.04 o 
   1  15   1    26965.32    27301.98    328.64 o 
   2  15   1       90.25       86.02     54.60 o 
   3  15   1    11581.67    12020.78    209.68 o 
   4  15   1     2636.85     2605.89    113.72 o 
   5  15   1     2509.14     2437.66    112.45 o 
   6  15   1     4205.56     4314.12    145.04 o 
   7  15   1        0.11       -4.16     53.85 o 
   8  15   1      460.45      445.90     70.31 o 
   0   0   2   280626.75   273898.25   5797.13 o 
   1   0   2      200.91      373.24     16.09 o 
   2   0   2   194338.88   196391.22   2344.17 o 
   3   0   2   109318.52   111040.67    920.19 o 
   4   0   2    41022.64    39866.44    311.23 o 
   5   0   2   495537.91   504920.19   3609.28 o 
   6   0   2    20801.82    21425.51    202.19 o 
   7   0   2    62296.59    64143.43    544.86 o 
   8   0   2       83.16       98.84     15.72 o 
   9   0   2    13032.73    13412.95    161.62 o 
  10   0   2      570.84      384.33     29.89 o 
  11   0   2    28484.58    27949.51    333.62 o 
  12   0   2      755.48      940.51     62.32 o 
  13   0   2    18207.56    17669.15    258.47 o 
  14   0   2     7820.70     8018.85    168.61 o 
  15   0   2     7161.26     7324.58    167.39 o 
  16   0   2     1872.75     2080.29     99.32 o 
  17   0   2     7170.05     6698.23    171.12 o 
  18   0   2     3645.47     3403.45    128.99 o 
  19   0   2      677.59      630.44     73.70 o 
  20   0   2    13751.15    13318.14    270.16 o 
  21   0   2     3806.75     4027.38    158.84 o 
  22   0   2     7625.23     8055.86    232.92 o 
  23   0   2    10043.68    10330.65    259.34 o 
  24   0   2     9810.27     9735.88    278.71 o 
   1   1   2     9533.52     9540.95     82.75 o 
   2   1   2      249.26      144.36     16.53 o 
   3   1   2    36617.09    39274.25    220.61 o 
   4   1   2      405.34      342.74     21.83 o 
   5   1   2    93483.91    98291.09    509.29 o 
   6   1   2    29494.52    29990.94    184.31 o 
   7   1   2    11895.96    11152.60    109.54 o 
   8   1   2    58707.06    59916.89    354.49 o 
   9   1   2     1230.13     1383.60     32.05 o 
  10   1   2    22766.78    22644.91    162.87 o 
  11   1   2    33138.15    32730.11    240.52 o 
  12   1   2      822.16      942.93     43.43 o 
  13   1   2    82765.88    80922.23    557.97 o 
  14   1   2     4319.76     4282.21     88.06 o 
  15   1   2    43807.62    42773.25    426.81 o 
  16   1   2    22164.95    21686.26    227.58 o 
  17   1   2     2037.89     2077.75     73.03 o 
  18   1   2    14174.31    13902.07    185.31 o 
  19   1   2     8830.16     8720.30    148.52 o 
  20   1   2     6111.42     6282.60    130.43 o 
  21   1   2    19032.67    18841.31    239.58 o 
  22   1   2      457.35      554.99     58.34 o 
  23   1   2    11778.17    12088.01    198.67 o 
  24   1   2     1003.27     1020.00     79.12 o 
   0   2   2    18395.66    20482.23    175.32 o 
   1   2   2    18113.91    18478.48    114.94 o 
   2   2   2      831.63     1023.75     22.58 o 
   3   2   2     5863.92     5619.64     51.97 o 
   4   2   2        6.47       62.60     10.80 o 
   5   2   2    44300.95    47142.69    263.64 o 
   6   2   2    13253.35    12855.16     96.17 o 
   7   2   2    32132.95    32308.52    198.07 o 
   8   2   2    44414.93    46010.07    269.46 o 
   9   2   2    21879.50    21867.41    153.35 o 
  10   2   2    74170.34    74414.84    434.83 o 
  11   2   2      314.17      472.44     24.43 o 
  12   2   2    75463.41    76759.68    477.56 o 
  13   2   2      505.03      565.38     37.80 o 
  14   2   2    42193.67    41260.44    336.79 o 
  15   2   2     5392.07     5385.09    106.15 o 
  16   2   2    12279.64    12188.62    187.54 o 
  17   2   2    20245.76    19839.48    222.65 o 
  18   2   2     3907.82     3745.73     96.88 o 
  19   2   2     8322.34     8388.01    146.33 o 
  20   2   2     2180.56     2163.37     82.74 o 
  21   2   2      164.75      159.15     43.08 o 
  22   2   2       28.04        0.03     43.45 o 
  23   2   2        7.64       15.07     45.28 o 
  24   2   2       17.46      -19.01     46.32 o 
   1   3   2   187141.17   189251.78    981.55 o 
   2   3   2    21988.70    23507.70    143.68 o 
   3   3   2    16394.43    17392.80    111.69 o 
   4   3   2    33883.85    33998.19    203.20 o 
   5   3   2    17943.06    18657.20    127.58 o 
   6   3   2    18629.34    18273.40    133.56 o 
   7   3   2    57024.68    57071.78    325.42 o 
   8   3   2     5553.93     5936.02     68.48 o 
   9   3   2    48411.20    48413.09    281.30 o 
  10   3   2       64.65      155.20     18.88 o 
  11   3   2     3813.13     3875.30     56.39 o 
  12   3   2     2694.00     2810.19     76.94 o 
  13   3   2    12791.57    12570.70    151.60 o 
  14   3   2     1217.73     1159.78     53.12 o 
  15   3   2     1397.14     1424.98     56.65 o 
  16   3   2      133.73      163.38     33.78 o 
  17   3   2       78.12       90.59     32.91 o 
  18   3   2      247.58      195.98     38.57 o 
  19   3   2      435.60      412.14     45.40 o 
  20   3   2     1188.58     1226.16     72.56 o 
  21   3   2     3097.54     3107.83    106.37 o 
  22   3   2     1538.12     1466.00     83.67 o 
  23   3   2     1700.25     1493.93     87.75 o 
  24   3   2      319.47      244.36     59.69 o 
   0   4   2    15690.84    16593.78    239.92 o 
   1   4   2     9120.45     8546.92     74.45 o 
   2   4   2    23586.27    23816.46    147.31 o 
   3   4   2    79046.09    78118.16    420.43 o 
   4   4   2    25949.21    25405.17    164.15 o 
   5   4   2    20477.35    19808.59    138.34 o 
   6   4   2    35704.73    34178.17    214.29 o 
   7   4   2     1104.62     1011.61     31.25 o 
   8   4   2    35151.09    35786.32    228.95 o 
   9   4   2    50495.24    49982.39    303.34 o 
  10   4   2    15605.79    15994.09    137.55 o 
  11   4   2    53094.80    52407.57    322.57 o 
  12   4   2     1239.23     1321.42     46.01 o 
  13   4   2     4056.43     4113.27     85.75 o 
  14   4   2      195.81      175.32     34.50 o 
  15   4   2     8882.17     8758.25    134.40 o 
  16   4   2     1132.87     1018.57     56.04 o 
  17   4   2    23032.67    22861.25    246.54 o 
  18   4   2     3277.16     3230.20     92.82 o 
  19   4   2    15181.22    15194.86    203.98 o 
  20   4   2    13099.26    13151.99    204.69 o 
  21   4   2       36.73       14.39     42.31 o 
  22   4   2    11480.36    11875.79    227.51 o 
  23   4   2     1652.57     1775.40     99.16 o 
   1   5   2     9656.93     9812.81     81.09 o 
   2   5   2     3967.85     3930.35     65.81 o 
   3   5   2    13450.95    14306.81    111.50 o 
   4   5   2      311.20      234.76     16.50 o 
   5   5   2     7608.67     7955.57     78.09 o 
   6   5   2      716.70      883.14     37.00 o 
   7   5   2    42949.82    41586.15    252.98 o 
   8   5   2       94.40      147.54     18.99 o 
   9   5   2     1518.66     1590.01     62.40 o 
  10   5   2     3031.72     3180.05     56.70 o 
  11   5   2     4673.30     4743.90     69.71 o 
  12   5   2      226.14      252.82     28.12 o 
  13   5   2      328.78      292.52     39.36 o 
  14   5   2        2.90       -8.56     26.67 o 
  15   5   2     7606.14     7350.26    124.06 o 
  16   5   2      788.38      911.59     55.06 o 
  17   5   2     4897.52     5040.16    106.83 o 
  18   5   2       15.09       94.12     41.40 o 
  19   5   2     6120.44     6134.93    141.01 o 
  20   5   2      783.01      613.49     65.19 o 
  21   5   2     4476.75     4168.89    146.54 o 
  22   5   2      241.31      178.21     63.06 o 
  23   5   2      228.33      293.74     70.92 o 
   0   6   2    24922.24    24530.36    464.41 o 
   1   6   2      379.93      551.38     34.31 o 
   2   6   2    27077.45    27531.58    189.14 o 
   3   6   2       31.24      111.68     15.18 o 
   4   6   2    25995.88    25433.29    182.30 o 
   5   6   2        5.27       88.69     15.26 o 
   6   6   2    10682.82    10281.17     97.56 o 
   7   6   2     8150.79     8362.07     89.09 o 
   8   6   2     8380.57     8575.03     93.12 o 
   9   6   2     5778.91     5557.30     84.42 o 
  10   6   2     8330.72     8526.25    106.81 o 
  11   6   2      416.20      425.44     35.14 o 
  12   6   2     3524.11     3678.54     74.15 o 
  13   6   2      979.07      959.87     45.75 o 
  14   6   2     1427.71     1393.06     61.28 o 
  15   6   2      961.85      873.35     61.04 o 
  16   6   2     5303.37     5290.58    135.89 o 
  17   6   2     4804.52     4694.73    132.93 o 
  18   6   2     3473.54     3579.12    202.38 o 
  19   6   2      680.82      607.80     68.74 o 
  20   6   2    11392.59    11408.40    234.39 o 
  21   6   2       81.41       52.12     55.45 o 
  22   6   2     3665.35     3669.04    160.35 o 
   1   7   2    72325.12    71366.94    421.26 o 
   2   7   2    10322.82    10335.44    123.00 o 
   3   7   2    22302.97    21360.46    180.66 o 
   4   7   2    12066.09    11407.10    158.99 o 
   5   7   2     8116.41     7694.03     95.31 o 
   6   7   2    18976.65    18832.71    167.53 o 
   7   7   2    60837.17    61052.74    402.11 o 
   8   7   2     4203.89     4129.45     74.76 o 
   9   7   2    21045.52    20088.66    183.75 o 
  10   7   2     1110.35     1138.06     48.39 o 
  11   7   2       61.82      154.22     30.19 o 
  12   7   2     1079.68     1222.00     58.77 o 
  13   7   2       10.19       59.42     32.74 o 
  14   7   2     1382.26     1313.92     74.96 o 
  15   7   2     3359.71     3603.91    116.20 o 
  16   7   2     1123.41     1147.39    102.42 o 
  17   7   2     1226.69     1222.08     83.40 o 
  18   7   2      363.80      367.23     64.27 o 
  19   7   2     1778.42     1934.84    116.66 o 
  20   7   2      150.31      107.13     59.58 o 
  21   7   2     1725.50     1732.14    121.81 o 
  22   7   2      922.51      709.32    105.01 o 
   0   8   2     2556.04     2634.16     90.58 o 
   1   8   2     5773.03     5535.50     91.63 o 
   2   8   2     1222.80     1124.08     38.96 o 
   3   8   2     4762.66     4669.76     73.64 o 
   4   8   2     1724.72     1825.65     49.87 o 
   5   8   2      940.06     1040.44     57.66 o 
   6   8   2     1021.44     1087.49     50.70 o 
   7   8   2     7675.27     7442.07    103.29 o 
   8   8   2     8618.91     8497.19    112.94 o 
   9   8   2    23456.08    22955.67    215.55 o 
  10   8   2    43242.42    42626.23    322.49 o 
  11   8   2    36844.00    36911.54    293.83 o 
  12   8   2    44472.51    44620.59    374.30 o 
  13   8   2     1291.86     1388.91     78.63 o 
  14   8   2    21459.09    20841.18    280.65 o 
  15   8   2    15949.48    15795.40    244.54 o 
  16   8   2    13379.50    13451.70    352.22 o 
  17   8   2    26751.68    26066.17    361.76 o 
  18   8   2     2483.11     2497.72    119.07 o 
  19   8   2    14701.07    15066.34    301.32 o 
  20   8   2        0.92      -15.80     58.29 o 
  21   8   2     2529.52     2801.51    148.82 o 
   1   9   2    32343.96    31775.64    275.85 o 
   2   9   2     5289.36     5286.05     97.60 o 
   3   9   2    25777.57    24656.68    233.53 o 
   4   9   2    12819.38    12482.93    154.58 o 
   5   9   2      149.93      156.35     31.54 o 
   6   9   2    19186.44    18617.23    188.51 o 
   7   9   2    14164.22    14061.63    153.97 o 
   8   9   2     7750.18     7952.43    114.41 o 
   9   9   2    21815.19    21727.54    207.34 o 
  10   9   2     1455.61     1437.46     58.37 o 
  11   9   2     8518.46     8681.58    147.11 o 
  12   9   2     1272.06     1176.03     70.77 o 
  13   9   2     1713.95     1754.65     77.30 o 
  14   9   2      777.34      719.28     67.89 o 
  15   9   2      101.68      126.27     51.53 o 
  16   9   2     5202.80     5341.16    158.58 o 
  17   9   2      251.41      209.97     59.18 o 
  18   9   2     2668.69     2891.90    140.92 o 
  19   9   2      217.40      215.38     70.36 o 
  20   9   2      666.81      708.01     94.30 o 
   0  10   2    30625.53    29720.79    387.27 o 
   1  10   2     3248.88     3185.91     91.88 o 
   2  10   2    35137.07    34449.44    303.81 o 
   3  10   2     9387.87     8854.54    134.39 o 
   4  10   2    27702.55    27043.45    259.83 o 
   5  10   2     9405.82     9094.95    137.63 o 
   6  10   2     2877.60     2930.66     82.27 o 
   7  10   2    26061.52    25926.92    257.93 o 
   8  10   2     1388.88     1462.51     65.07 o 
   9  10   2     4388.28     4454.99    110.55 o 
  10  10   2      216.93      211.35     46.13 o 
  11  10   2      861.57      792.30     67.59 o 
  12  10   2      566.59      549.87     57.73 o 
  13  10   2     1511.31     1470.51     84.69 o 
  14  10   2      521.69      491.93     68.15 o 
  15  10   2       90.73       77.33     51.60 o 
  16  10   2     2293.74     2319.41    126.01 o 
  17  10   2     5592.00     5399.37    180.97 o 
  18  10   2     1541.15     1665.37    119.85 o 
  19  10   2     2894.00     3141.93    154.50 o 
   1  11   2       14.77       -0.99     28.12 o 
   2  11   2     1132.82     1118.29     56.91 o 
   3  11   2      822.78      721.34     50.00 o 
   4  11   2      517.93      582.73     48.11 o 
   5  11   2    15340.83    15525.68    193.83 o 
   6  11   2     5661.44     5780.52    122.89 o 
   7  11   2     8753.78     8330.89    147.84 o 
   8  11   2    15682.57    15418.81    207.83 o 
   9  11   2     1317.36     1340.48     71.39 o 
  10  11   2     3370.73     3358.30    117.59 o 
  11  11   2    11881.29    12117.44    212.85 o 
  12  11   2      600.90      472.66     67.91 o 
  13  11   2    15676.69    16391.36    299.88 o 
  14  11   2     3340.19     3306.25    175.89 o 
  15  11   2    15394.11    16349.94    402.90 o 
  16  11   2     3230.13     3420.87    185.72 o 
  17  11   2     1310.03     1615.36    148.89 o 
   0  12   2      553.99      516.66     70.46 o 
   1  12   2     1465.42     1541.95     70.36 o 
   2  12   2      273.37      216.58     42.13 o 
   3  12   2    23655.82    23464.16    255.62 o 
   4  12   2      534.06      462.73     50.31 o 
   5  12   2    38659.73    38168.83    369.77 o 
   6  12   2     8699.40     8636.22    157.23 o 
   7  12   2     4156.06     4433.56    115.00 o 
   8  12   2    13236.14    13682.69    202.97 o 
   9  12   2     1917.48     1914.85     87.31 o 
  10  12   2    17560.55    17833.41    252.12 o 
  11  12   2     3344.23     3527.44    135.63 o 
  12  12   2    11553.80    11768.51    269.72 o 
  13  12   2     1909.03     1983.99    133.93 o 
  14  12   2     4661.49     4833.43    269.71 o 
  15  12   2      168.00       86.33    114.83 o 
  16  12   2     3341.71     3606.23    199.24 o 
   1  13   2      478.23      411.17     49.80 o 
   2  13   2       66.06      101.26     39.66 o 
   3  13   2     3293.96     3185.67    103.15 o 
   4  13   2      448.11      540.25     58.58 o 
   5  13   2     1395.36     1440.29     79.07 o 
   6  13   2      492.98      521.24     57.59 o 
   7  13   2      111.94      121.16     44.88 o 
   8  13   2     2346.62     2406.63    102.67 o 
   9  13   2      806.47      854.15     73.31 o 
  10  13   2     1701.15     1766.27    114.28 o 
  11  13   2     1017.12      916.90     96.88 o 
  12  13   2       74.31      119.70     66.40 o 
  13  13   2     6238.86     6672.73    263.96 o 
  14  13   2       35.39       25.62     79.88 o 
   0  14   2     9690.72     9677.84    238.89 o 
   1  14   2      363.40      288.74     51.78 o 
   2  14   2     3194.15     3219.57    113.53 o 
   3  14   2       89.65       61.21     44.13 o 
   4  14   2     3058.43     3071.06    111.42 o 
   5  14   2       51.31       72.83     44.71 o 
   6  14   2     4779.04     4654.53    136.28 o 
   7  14   2      756.93      631.49     70.05 o 
   8  14   2     2662.69     2801.46    119.15 o 
   9  14   2      805.84      739.88     78.36 o 
  10  14   2     1408.55     1354.50    110.96 o 
  11  14   2     1388.27     1497.01    117.24 o 
   1  15   2     6680.85     6917.46    172.47 o 
   2  15   2       21.20       95.88     52.13 o 
   3  15   2      282.03      306.91     62.00 o 
   4  15   2      682.38      633.00     69.80 o 
   5  15   2     1679.99     1798.12    101.25 o 
   6  15   2      138.73      143.74     60.68 o 
   7  15   2     2238.08     2488.79    132.66 o 
   8  15   2      230.58      164.51     61.59 o 
   1   1   3    12546.35    13136.56    100.31 o 
   2   1   3     9456.04     9886.94     75.22 o 
   3   1   3   127444.48   136909.48    693.86 o 
   4   1   3    75511.10    73902.31    389.07 o 
   5   1   3    23488.27    22698.28    154.87 o 
   6   1   3    31642.25    30909.99    186.67 o 
   7   1   3    11528.17    10546.54     85.57 o 
   8   1   3     1614.44     1802.30     35.83 o 
   9   1   3    43091.33    45510.71    269.87 o 
  10   1   3     6887.35     6595.82     67.54 o 
  11   1   3     9247.39     9450.96     93.13 o 
  12   1   3     6978.92     6648.30    100.64 o 
  13   1   3     1248.91     1310.92     53.41 o 
  14   1   3     5502.07     5168.14    102.93 o 
  15   1   3      743.02      822.77     48.56 o 
  16   1   3      382.58      368.47     40.06 o 
  17   1   3    10570.54    10479.45    154.47 o 
  18   1   3     7903.92     7861.03    136.33 o 
  19   1   3     8319.67     8369.16    153.09 o 
  20   1   3      356.79      351.07     47.55 o 
  21   1   3     8534.59     8470.75    156.75 o 
  22   1   3     5260.90     5213.42    162.10 o 
  23   1   3     9122.34     8942.07    254.85 o 
  24   1   3      875.65      891.88     77.31 o 
   0   2   3    85432.36    88870.02    648.98 o 
   1   2   3    14656.18    16110.41    113.59 o 
   2   2   3    12519.98    15155.60     99.43 o 
   3   2   3    57711.94    61271.70    328.60 o 
   4   2   3    12729.43    12085.70    102.21 o 
   5   2   3     8974.39     8966.84     80.60 o 
   6   2   3    41921.16    40571.01    252.16 o 
   7   2   3     5322.73     5458.40     59.76 o 
   8   2   3    26503.17    25430.13    175.84 o 
   9   2   3     1627.32     1551.31     42.79 o 
  10   2   3       43.19       82.86     14.68 o 
  11   2   3     6902.95     7590.27     84.71 o 
  12   2   3    76714.54    76997.84    480.32 o 
  13   2   3     3820.24     3801.38     80.72 o 
  14   2   3    99479.70    97091.70    636.25 o 
  15   2   3      368.58      348.83     38.15 o 
  16   2   3    10645.78    10415.27    149.43 o 
  17   2   3      792.82      830.65     53.34 o 
  18   2   3      501.16      510.81     47.94 o 
  19   2   3      211.29      224.95     41.51 o 
  20   2   3    20461.87    20150.52    266.06 o 
  21   2   3      183.36      153.65     45.21 o 
  22   2   3    23645.68    23618.42    297.75 o 
  23   2   3      551.20      524.27     63.80 o 
  24   2   3     5060.10     5327.78    153.29 o 
   1   3   3    35965.01    36540.83    203.53 o 
   2   3   3   252199.84   264624.94   1362.73 o 
   3   3   3    15334.16    15636.24    108.51 o 
   4   3   3   125529.10   124456.92    644.29 o 
   5   3   3     1111.72     1071.77     29.62 o 
   6   3   3    98873.48   100380.16    534.48 o 
   7   3   3    18908.71    20303.55    144.90 o 
   8   3   3     9064.38     9229.75     98.82 o 
   9   3   3    26598.40    26890.78    183.47 o 
  10   3   3     3453.25     3322.76     52.28 o 
  11   3   3    23584.78    23477.96    190.82 o 
  12   3   3    18713.94    18545.01    160.75 o 
  13   3   3    37569.20    36724.12    293.98 o 
  14   3   3     1596.18     1609.61     60.35 o 
  15   3   3    21369.20    21442.45    223.24 o 
  16   3   3     1462.04     1654.93     65.74 o 
  17   3   3     7294.85     7168.54    127.67 o 
  18   3   3     5447.01     5083.99    112.09 o 
  19   3   3     3593.48     3530.07     98.31 o 
  20   3   3      726.80      635.45     59.88 o 
  21   3   3     1032.55      904.59     69.43 o 
  22   3   3     1272.45     1364.20     87.14 o 
  23   3   3      634.93      550.19     67.98 o 
  24   3   3     1492.74     1363.02     95.97 o 
   0   4   3   105422.37   104858.18    775.53 o 
   1   4   3       47.09       89.29     12.66 o 
   2   4   3    39046.57    37776.24    228.34 o 
   3   4   3     1039.86      950.24     26.85 o 
   4   4   3    15368.20    16050.72    117.64 o 
   5   4   3     5564.68     5736.99     73.02 o 
   6   4   3      387.58      449.51     25.83 o 
   7   4   3    14694.94    14756.27    123.30 o 
   8   4   3     8558.56     8323.67     84.59 o 
   9   4   3     4385.30     4487.58     62.08 o 
  10   4   3    54933.60    54602.98    331.81 o 
  11   4   3        8.12       93.82     19.14 o 
  12   4   3    20227.65    20333.83    180.72 o 
  13   4   3      418.48      427.61     37.42 o 
  14   4   3    15977.64    15701.26    204.02 o 
  15   4   3      768.86      748.94     48.52 o 
  16   4   3     7151.06     7122.15    124.89 o 
  17   4   3     4088.59     4112.81    100.28 o 
  18   4   3      152.50      147.28     42.05 o 
  19   4   3     2505.05     2364.40    106.26 o 
  20   4   3     9105.08     9133.31    173.07 o 
  21   4   3      307.56      282.94     55.09 o 
  22   4   3     4021.49     3897.15    128.83 o 
  23   4   3      304.29      271.57     60.02 o 
   1   5   3    81613.21    79937.02    434.86 o 
   2   5   3     1291.50     1234.50     30.54 o 
   3   5   3    65958.03    66688.28    373.02 o 
   4   5   3     2183.58     2692.06     43.86 o 
   5   5   3    13034.82    13208.48    109.28 o 
   6   5   3    29676.88    29891.82    199.51 o 
   7   5   3     3627.45     4049.42     58.61 o 
   8   5   3    89966.35    88134.61    494.86 o 
   9   5   3        9.14       33.92     16.32 o 
  10   5   3    73091.29    70930.48    418.22 o 
  11   5   3      364.22      357.15     26.72 o 
  12   5   3     3537.55     3608.58     85.86 o 
  13   5   3    10983.96    11212.44    131.57 o 
  14   5   3     2937.81     2946.38     80.10 o 
  15   5   3     8582.46     8352.17    133.47 o 
  16   5   3    52614.77    51626.43    446.15 o 
  17   5   3     3782.83     3657.22    103.25 o 
  18   5   3    39127.81    38164.07    375.47 o 
  19   5   3     5359.21     5390.33    129.54 o 
  20   5   3    15345.50    15514.63    253.50 o 
  21   5   3     4552.11     4612.63    155.63 o 
  22   5   3       12.87       32.47     55.22 o 
  23   5   3     3617.02     3740.26    171.60 o 
   0   6   3   193337.44   191142.77   1699.83 o 
   1   6   3     8171.47     8955.34     83.19 o 
   2   6   3   155013.09   152638.47    809.81 o 
   3   6   3     2176.87     2174.40     39.82 o 
   4   6   3     4960.17     4677.82     59.42 o 
   5   6   3      483.08      610.43     26.17 o 
   6   6   3    62180.22    60852.74    359.68 o 
   7   6   3    10128.81    10283.07    101.66 o 
   8   6   3    79068.31    77861.41    451.23 o 
   9   6   3     4018.49     4169.54     65.89 o 
  10   6   3    28074.00    28118.44    208.12 o 
  11   6   3     8143.52     8035.38     97.07 o 
  12   6   3     8199.64     8347.22    111.76 o 
  13   6   3       59.84       44.87     24.78 o 
  14   6   3     1718.65     1781.12     74.87 o 
  15   6   3     4860.45     4856.83    126.60 o 
  16   6   3     1468.74     1254.69     77.23 o 
  17   6   3     5162.47     5130.65    138.63 o 
  18   6   3     1481.39     1478.82     91.83 o 
  19   6   3     1257.32     1284.62    109.53 o 
  20   6   3     2472.81     2478.85    122.89 o 
  21   6   3     2518.87     2519.64    123.74 o 
  22   6   3      500.48      306.19     72.32 o 
   1   7   3     1534.21     1796.68     41.41 o 
   2   7   3     1792.24     1859.74     42.08 o 
   3   7   3     5151.11     5550.45     74.16 o 
   4   7   3     6387.06     6662.59     79.49 o 
   5   7   3     7301.88     6972.12     91.28 o 
   6   7   3     9015.99     8978.57    107.35 o 
   7   7   3    28267.64    29027.31    229.81 o 
   8   7   3    25551.61    25777.83    214.48 o 
   9   7   3    27286.75    27014.96    224.94 o 
  10   7   3    20811.21    20815.54    191.46 o 
  11   7   3    16243.72    16293.13    166.20 o 
  12   7   3    26217.72    25917.05    251.25 o 
  13   7   3    10882.84    10577.98    159.11 o 
  14   7   3     7956.93     7555.21    159.03 o 
  15   7   3     4046.46     4235.85    123.36 o 
  16   7   3    19122.14    18857.59    287.40 o 
  17   7   3     4952.47     4880.82    147.97 o 
  18   7   3    22901.86    22849.31    345.62 o 
  19   7   3     4425.52     4327.07    163.86 o 
  20   7   3    10734.80    11246.96    240.03 o 
  21   7   3     3955.33     4078.84    155.84 o 
  22   7   3     1075.69      958.22    106.08 o 
   0   8   3    17397.79    17739.98    287.52 o 
   1   8   3      661.76      545.20     32.90 o 
   2   8   3     1524.51     1388.45     48.52 o 
   3   8   3     2841.65     2905.49     61.91 o 
   4   8   3     3109.09     3204.67     63.91 o 
   5   8   3     5791.90     5828.02     87.64 o 
   6   8   3     4500.60     4727.52     78.20 o 
   7   8   3      321.67      345.82     31.21 o 
   8   8   3        3.65      104.87     26.55 o 
   9   8   3      134.19      145.79     30.32 o 
  10   8   3     8443.89     8562.70    118.81 o 
  11   8   3        4.62       94.93     31.25 o 
  12   8   3    14085.60    14205.74    190.45 o 
  13   8   3      406.22      259.00     42.97 o 
  14   8   3     5656.96     5821.38    143.23 o 
  15   8   3        5.86       65.56     47.35 o 
  16   8   3     3551.33     3735.29    131.83 o 
  17   8   3       25.85      146.32     57.34 o 
  18   8   3       73.08      118.55     55.33 o 
  19   8   3      138.63      110.79     61.72 o 
  20   8   3     2678.49     2750.38    140.99 o 
  21   8   3      284.82      149.05     72.73 o 
   1   9   3    12292.87    12396.32    153.28 o 
   2   9   3    36627.30    35099.91    297.40 o 
   3   9   3     6305.51     6629.53    110.13 o 
   4   9   3    19233.04    18517.21    195.89 o 
   5   9   3    10221.01    10021.35    138.22 o 
   6   9   3     3204.41     3184.36     77.54 o 
   7   9   3    23672.94    23453.42    212.41 o 
   8   9   3     1122.76     1115.55     50.67 o 
   9   9   3     6184.41     6056.00    106.74 o 
  10   9   3     5932.96     5980.03    106.85 o 
  11   9   3     2769.71     2844.79     88.81 o 
  12   9   3    15251.85    15202.33    203.98 o 
  13   9   3     1631.94     1464.02     76.82 o 
  14   9   3      632.22      446.11     63.89 o 
  15   9   3      790.57      670.45     72.42 o 
  16   9   3     2909.67     2869.37    122.41 o 
  17   9   3     1109.14      982.59     88.66 o 
  18   9   3     2166.68     2135.87    116.73 o 
  19   9   3     6581.15     6800.88    206.87 o 
  20   9   3        5.13       20.48     64.21 o 
   0  10   3    13281.95    12897.21    231.61 o 
   1  10   3      630.83      604.89     45.57 o 
   2  10   3    14380.60    14115.08    172.55 o 
   3  10   3     4903.03     4967.40    100.67 o 
   4  10   3      620.16      759.53     58.70 o 
   5  10   3        6.24      145.30     34.40 o 
   6  10   3    14979.04    14714.47    181.63 o 
   7  10   3      286.86      398.62     46.39 o 
   8  10   3    25580.37    24376.49    263.31 o 
   9  10   3      960.59     1006.25     76.64 o 
  10  10   3      569.57      564.16     51.50 o 
  11  10   3      802.46      826.57     72.56 o 
  12  10   3     3137.94     3115.98    109.64 o 
  13  10   3      443.57      355.79     55.61 o 
  14  10   3    10834.33    10666.20    218.31 o 
  15  10   3      453.53      412.01     84.47 o 
  16  10   3     6288.22     6620.49    179.87 o 
  17  10   3      467.95      405.87     78.60 o 
  18  10   3      162.26      137.21     69.14 o 
  19  10   3      706.07      760.04     98.71 o 
   1  11   3    18364.12    17766.15    206.27 o 
   2  11   3      380.80      353.64     41.41 o 
   3  11   3     5525.17     5394.74    109.78 o 
   4  11   3     1831.66     1851.06     79.16 o 
   5  11   3     4544.77     4526.10    107.43 o 
   6  11   3      174.68      221.94     40.58 o 
   7  11   3     2605.68     2521.77     86.02 o 
   8  11   3     7022.49     6787.19    134.79 o 
   9  11   3      585.18      612.99     54.57 o 
  10  11   3     2507.23     2585.17     96.50 o 
  11  11   3     2152.60     2299.30    109.96 o 
  12  11   3      118.72      163.82     55.82 o 
  13  11   3     8130.54     8253.70    194.89 o 
  14  11   3      115.53      234.22     74.58 o 
  15  11   3     2956.88     3240.07    178.82 o 
  16  11   3     4987.29     5298.40    223.05 o 
  17  11   3     2142.08     2070.27    161.43 o 
   0  12   3     6670.49     6386.10    199.32 o 
   1  12   3        9.12      -25.77     32.21 o 
   2  12   3      670.32      769.12     56.53 o 
   3  12   3     1188.53     1374.36     72.60 o 
   4  12   3     2451.06     2442.17     88.94 o 
   5  12   3     1419.08     1663.02     83.38 o 
   6  12   3      552.82      608.27     57.86 o 
   7  12   3      782.41      680.20     59.39 o 
   8  12   3        2.92      -37.69     37.69 o 
   9  12   3      115.75      135.69     47.43 o 
  10  12   3     6608.29     6507.54    142.66 o 
  11  12   3      435.83      400.50     67.28 o 
  12  12   3     5800.54     5724.03    168.88 o 
  13  12   3       63.34      135.68     65.21 o 
  14  12   3     3985.60     4203.33    200.60 o 
  15  12   3      196.53      150.32     89.12 o 
  16  12   3     3097.37     3366.77    193.19 o 
   1  13   3     4142.70     4051.15    108.12 o 
   2  13   3    16942.88    16758.29    229.83 o 
   3  13   3     1869.17     1697.67     83.83 o 
   4  13   3    32458.37    32110.70    326.45 o 
   5  13   3     1260.54     1209.76     73.86 o 
   6  13   3    13955.09    14110.57    223.02 o 
   7  13   3     1600.51     1582.19     86.76 o 
   8  13   3      819.28      666.23     65.63 o 
   9  13   3     4038.07     4172.10    156.59 o 
  10  13   3     2461.88     2350.75    128.82 o 
  11  13   3     6657.30     6785.90    199.92 o 
  12  13   3     1390.30     1553.72    115.19 o 
  13  13   3     7487.14     7403.31    214.55 o 
  14  13   3     1302.01     1182.05    135.08 o 
   0  14   3      198.71      360.17     81.91 o 
   1  14   3      733.44      667.69     66.02 o 
   2  14   3     1873.62     1705.19     83.50 o 
   3  14   3     1203.71     1283.25     82.95 o 
   4  14   3     6903.15     6947.93    161.27 o 
   5  14   3     5828.95     5797.84    156.93 o 
   6  14   3     1658.69     1913.64     95.68 o 
   7  14   3      313.65      194.94     52.07 o 
   8  14   3       96.24       51.23     51.61 o 
   9  14   3       45.63       21.48     51.94 o 
  10  14   3      303.60      253.64     76.74 o 
  11  14   3      329.64      286.70     75.77 o 
   1  15   3     3401.72     3135.93    127.73 o 
   2  15   3     2141.27     2127.75    110.75 o 
   3  15   3     6524.02     6564.92    176.55 o 
   4  15   3    10272.56    10582.49    208.24 o 
   5  15   3     4830.77     5193.61    150.86 o 
   6  15   3     9523.81     9972.33    254.06 o 
   7  15   3     1081.71      935.58     85.77 o 
   0   0   4     5868.80     5214.51    187.30 o 
   1   0   4    23052.07    24095.37    214.01 o 
   2   0   4    13571.60    15222.49    149.41 o 
   3   0   4   417983.84   434566.53   7436.14 o 
   4   0   4   141478.23   149510.86   1074.87 o 
   5   0   4   244284.25   241722.84   1712.25 o 
   6   0   4   101880.06   102433.29    762.91 o 
   7   0   4   141014.77   149039.47   1088.33 o 
   8   0   4   111257.01   112980.39    846.61 o 
   9   0   4      243.07      480.95     32.00 o 
  10   0   4    35502.85    33638.52    305.54 o 
  11   0   4     9200.84     9210.05    123.51 o 
  12   0   4     1994.68     2513.37    103.10 o 
  13   0   4    17023.14    16802.15    252.86 o 
  14   0   4     4108.78     4290.22    126.24 o 
  15   0   4    16158.10    15559.49    256.45 o 
  16   0   4      459.98      423.74     58.45 o 
  17   0   4       13.31        5.40     41.22 o 
  18   0   4    11179.48    10819.26    257.36 o 
  19   0   4     3614.37     3752.76    146.28 o 
  20   0   4    20695.88    20623.12    457.19 o 
  21   0   4     7845.47     8413.53    220.69 o 
  22   0   4    22668.11    23705.72    448.61 o 
  23   0   4     3719.01     4011.31    188.38 o 
  24   0   4     3931.36     4107.57    199.03 o 
   1   1   4    48612.14    53584.13    299.66 o 
   2   1   4       36.91        5.14     23.35 o 
   3   1   4    54726.62    57925.26    313.28 o 
   4   1   4    77124.16    82628.20    436.00 o 
   5   1   4    20799.58    20308.06    145.75 o 
   6   1   4    20475.07    22539.73    152.09 o 
   7   1   4     3047.51     3504.18     47.29 o 
   8   1   4    25582.78    27189.71    177.96 o 
   9   1   4     5716.13     5765.63     66.38 o 
  10   1   4    35044.42    35353.80    225.75 o 
  11   1   4    44293.94    43659.48    285.29 o 
  12   1   4     4863.92     4789.00     77.98 o 
  13   1   4    69502.77    68176.88    486.84 o 
  14   1   4       11.66       19.43     24.39 o 
  15   1   4    34568.87    33322.90    296.77 o 
  16   1   4     7059.37     6807.06    133.67 o 
  17   1   4     2086.54     2045.63     76.23 o 
  18   1   4    11071.90    11170.34    164.88 o 
  19   1   4     6759.47     6792.31    140.08 o 
  20   1   4     1428.12     1441.53     72.40 o 
  21   1   4    11155.18    11221.72    208.76 o 
  22   1   4      396.11      437.45     59.92 o 
  23   1   4    15296.91    15509.30    252.25 o 
  24   1   4     2471.23     2555.68    121.70 o 
   0   2   4    55551.84    57871.64    439.11 o 
   1   2   4       67.77      181.19     15.11 o 
   2   2   4     5920.60     5338.60     53.74 o 
   3   2   4    71730.97    77596.65    427.53 o 
   4   2   4   102008.96   109821.92    571.85 o 
   5   2   4    40802.72    41510.14    302.69 o 
   6   2   4     3606.38     3527.51     52.69 o 
   7   2   4    23723.61    23072.46    156.03 o 
   8   2   4    52975.08    55588.16    321.44 o 
   9   2   4    18387.81    17944.64    135.35 o 
  10   2   4     9525.65     8855.65     87.65 o 
  11   2   4     2601.10     2682.30     47.59 o 
  12   2   4     2797.35     2509.33     55.72 o 
  13   2   4       48.40      133.03     26.85 o 
  14   2   4     2702.53     2700.35     72.49 o 
  15   2   4     4995.68     5047.30     99.64 o 
  16   2   4    21829.32    21309.96    227.23 o 
  17   2   4    27098.15    26280.06    266.52 o 
  18   2   4     2062.28     2112.66     77.66 o 
  19   2   4    12245.91    11918.74    187.76 o 
  20   2   4     5871.89     5769.01    134.45 o 
  21   2   4     1559.30     1492.93     81.26 o 
  22   2   4     8402.43     8167.08    177.21 o 
  23   2   4       63.30       46.48     49.16 o 
  24   2   4     4507.36     4395.12    142.02 o 
   1   3   4   150974.41   155192.34    789.63 o 
   2   3   4     9353.05     9168.36     74.81 o 
   3   3   4    10953.36    10948.26    116.92 o 
   4   3   4    43091.36    42616.99    247.96 o 
   5   3   4     2042.26     1972.48     52.09 o 
   6   3   4    17873.37    18721.84    137.69 o 
   7   3   4    19021.62    18593.33    136.16 o 
   8   3   4    11242.20    11190.84     98.94 o 
   9   3   4    34921.18    34286.83    222.96 o 
  10   3   4    15570.94    15431.97    127.77 o 
  11   3   4    16614.37    16149.46    133.88 o 
  12   3   4     6154.94     6023.40     97.89 o 
  13   3   4       77.48      101.62     27.84 o 
  14   3   4      819.20      896.87     48.25 o 
  15   3   4      430.32      479.95     42.52 o 
  16   3   4     3159.20     3003.93     83.56 o 
  17   3   4       88.57      137.03     35.91 o 
  18   3   4    16526.39    16531.99    220.19 o 
  19   3   4      152.65      109.18     40.52 o 
  20   3   4        7.72      -25.80     37.76 o 
  21   3   4      110.88      132.66     48.76 o 
  22   3   4     2699.19     2818.07    112.33 o 
  23   3   4       20.55      -42.72     47.07 o 
  24   3   4     1064.39     1168.05     89.03 o 
   0   4   4   184459.03   184872.09   1329.66 o 
   1   4   4     1373.23     1097.65     33.86 o 
   2   4   4    99751.83   101327.26    536.14 o 
   3   4   4    38137.46    41611.20    252.53 o 
   4   4   4    13929.17    14214.39    109.64 o 
   5   4   4       47.33       80.54     16.05 o 
   6   4   4    13498.66    13751.19    111.83 o 
   7   4   4    17188.44    18456.11    139.58 o 
   8   4   4     3741.88     3764.45     56.12 o 
   9   4   4    21304.73    20525.96    156.35 o 
  10   4   4     9527.61     9407.13     96.75 o 
  11   4   4    26302.78    26653.55    197.50 o 
  12   4   4    41537.06    40056.03    292.81 o 
  13   4   4      330.49      365.53     34.12 o 
  14   4   4    45915.64    44890.03    365.42 o 
  15   4   4     9529.42     9482.63    140.57 o 
  16   4   4    35589.43    34505.10    335.10 o 
  17   4   4    17666.35    17782.11    257.48 o 
  18   4   4     3518.69     3602.78    104.42 o 
  19   4   4     3968.50     4274.18    121.29 o 
  20   4   4      354.79      342.49     54.84 o 
  21   4   4      842.81      804.75     71.03 o 
  22   4   4      449.26      439.30     64.62 o 
  23   4   4      956.52      914.93     79.71 o 
   1   5   4      314.50      323.29     19.55 o 
   2   5   4    20095.46    18756.57    148.63 o 
   3   5   4    10522.85    11529.91    103.83 o 
   4   5   4    13241.09    14064.96    113.45 o 
   5   5   4     8390.44     8993.89     87.17 o 
   6   5   4      178.70      119.29     17.97 o 
   7   5   4     3723.33     3510.24     55.67 o 
   8   5   4      199.46      328.66     23.67 o 
   9   5   4     1302.68     1456.38     48.27 o 
  10   5   4    13960.80    14059.79    128.13 o 
  11   5   4     3573.95     3434.26     61.70 o 
  12   5   4    11009.15    10750.06    125.62 o 
  13   5   4       33.82       43.21     26.29 o 
  14   5   4       71.04      129.48     34.78 o 
  15   5   4     4137.74     4105.97    102.44 o 
  16   5   4     6255.74     6025.52    125.91 o 
  17   5   4       14.62       38.36     35.75 o 
  18   5   4      929.46      962.57     83.30 o 
  19   5   4     1092.01      887.31     68.81 o 
  20   5   4     1594.15     1733.27     96.39 o 
  21   5   4     1517.08     1567.33    103.10 o 
  22   5   4        1.33       98.55     59.08 o 
  23   5   4      292.09      203.65     67.75 o 
   0   6   4    63759.54    65091.73    524.97 o 
   1   6   4     1715.68     1825.39     42.54 o 
   2   6   4    10569.12    10023.43     97.52 o 
   3   6   4       27.26      101.66     16.98 o 
   4   6   4    13810.01    15352.99    121.13 o 
   5   6   4     4652.16     4670.62     62.88 o 
   6   6   4     7138.00     7234.24     81.45 o 
   7   6   4     8909.87     9110.56     95.09 o 
   8   6   4     8181.10     8113.89     91.69 o 
   9   6   4    10500.61    10593.70    114.02 o 
  10   6   4     5919.19     5805.38     80.50 o 
  11   6   4        9.69       78.49     21.65 o 
  12   6   4    23775.12    23630.18    220.33 o 
  13   6   4      317.76      308.45     35.13 o 
  14   6   4    11652.05    11152.48    183.57 o 
  15   6   4     8869.02     8700.99    227.30 o 
  16   6   4     4122.61     4209.29    130.77 o 
  17   6   4     1769.09     1665.44     93.94 o 
  18   6   4     3933.65     3745.65    132.84 o 
  19   6   4     1689.85     1636.36     99.99 o 
  20   6   4     3967.42     3602.53    138.12 o 
  21   6   4       37.18      -30.18     53.80 o 
  22   6   4      508.16      578.86     85.20 o 
   1   7   4    51917.51    50375.65    305.27 o 
   2   7   4    25227.75    25639.28    180.33 o 
   3   7   4    15006.62    15003.26    124.18 o 
   4   7   4    13902.93    13329.57    123.57 o 
   5   7   4     1476.27     1526.27     43.14 o 
   6   7   4     2828.40     3185.06     66.43 o 
   7   7   4    21911.60    21545.44    194.59 o 
   8   7   4       26.72      136.65     25.54 o 
   9   7   4     9221.21     9422.19    117.65 o 
  10   7   4    13246.23    13133.82    151.95 o 
  11   7   4     9871.92     9857.71    131.28 o 
  12   7   4    15213.61    15159.71    192.12 o 
  13   7   4     1543.99     1592.35     69.37 o 
  14   7   4      407.53      321.25     53.68 o 
  15   7   4       25.50        8.13     41.66 o 
  16   7   4     4557.75     4526.97    139.94 o 
  17   7   4        1.38       64.66     47.61 o 
  18   7   4     2483.22     2542.18    117.59 o 
  19   7   4        0.25      -47.88     47.88 o 
  20   7   4      904.16     1117.53     95.37 o 
  21   7   4      171.66      126.24     63.87 o 
   0   8   4      115.81      111.95     35.02 o 
   1   8   4      955.39     1071.44     42.46 o 
   2   8   4       21.81       30.97     18.24 o 
   3   8   4     4598.72     4978.90     78.36 o 
   4   8   4    15074.07    15306.28    149.55 o 
   5   8   4     8150.17     7920.86    104.19 o 
   6   8   4    75932.95    74617.90    481.06 o 
   7   8   4    13792.30    13608.79    146.41 o 
   8   8   4    50503.98    50061.25    357.29 o 
   9   8   4    14915.18    15211.97    169.53 o 
  10   8   4     4401.68     4435.76     90.30 o 
  11   8   4    17914.39    18094.09    193.30 o 
  12   8   4       11.82      126.16     38.56 o 
  13   8   4       53.92       57.96     35.94 o 
  14   8   4      218.10      192.64     49.39 o 
  15   8   4    12865.23    12807.92    233.22 o 
  16   8   4      222.97      195.46     54.90 o 
  17   8   4    20956.23    20859.29    320.55 o 
  18   8   4     4068.00     4246.48    149.10 o 
  19   8   4    13261.90    13354.31    263.06 o 
  20   8   4    19748.86    20048.07    336.36 o 
  21   8   4     2326.32     2349.35    130.49 o 
   1   9   4    61719.62    58840.03    436.06 o 
   2   9   4     6220.99     5891.71    102.81 o 
   3   9   4    21361.29    21241.29    213.23 o 
   4   9   4     4441.26     4283.75    106.32 o 
   5   9   4      183.67      197.83     34.04 o 
   6   9   4     1474.35     1668.51     60.65 o 
   7   9   4     8155.41     7876.51    159.54 o 
   8   9   4       23.08       43.04     29.85 o 
   9   9   4    30012.44    29449.54    265.25 o 
  10   9   4     2462.33     2329.54     72.61 o 
  11   9   4    12091.63    12185.28    186.41 o 
  12   9   4     1439.71     1426.62     75.14 o 
  13   9   4     9021.41     8967.20    172.98 o 
  14   9   4     1106.87     1104.76     82.88 o 
  15   9   4     1174.37     1250.65     88.47 o 
  16   9   4      621.52      559.86     87.37 o 
  17   9   4        1.46      -16.84     51.27 o 
  18   9   4     1439.21     1581.32    115.45 o 
  19   9   4      199.05      199.72     66.14 o 
  20   9   4      170.66      210.79     75.06 o 
   0  10   4     5191.05     5250.73    145.53 o 
   1  10   4    12279.19    11569.85    154.28 o 
   2  10   4     1785.84     1681.63     65.69 o 
   3  10   4    13147.77    12844.59    164.85 o 
   4  10   4     7741.81     7495.24    124.36 o 
   5  10   4    35536.91    33795.25    320.68 o 
   6  10   4    17386.34    17144.21    209.56 o 
   7  10   4    22247.21    21793.42    244.66 o 
   8  10   4     7190.25     7153.07    133.94 o 
   9  10   4    10049.14     9885.11    168.18 o 
  10  10   4     2784.62     2738.86     94.66 o 
  11  10   4       61.21      143.66     49.61 o 
  12  10   4     8655.55     8695.57    175.57 o 
  13  10   4     1664.18     1632.65     89.51 o 
  14  10   4     2083.51     2154.78    110.13 o 
  15  10   4     3078.90     2869.90    124.52 o 
  16  10   4     1483.28     1443.08    114.48 o 
  17  10   4     8458.13     8752.04    212.90 o 
  18  10   4     4755.85     4525.09    162.45 o 
   1  11   4    10039.15     9890.51    148.47 o 
   2  11   4     8035.17     7822.96    126.52 o 
   3  11   4     7227.67     6984.44    124.41 o 
   4  11   4     4510.22     4733.36    109.15 o 
   5  11   4     2728.20     2610.64     85.59 o 
   6  11   4     1141.43     1031.28     61.79 o 
   7  11   4      192.79      211.34     40.89 o 
   8  11   4      769.16      713.34     60.61 o 
   9  11   4     2490.56     2422.21     92.73 o 
  10  11   4    10253.41    10150.93    179.50 o 
  11  11   4    13218.30    12946.04    337.04 o 
  12  11   4     6168.18     6363.05    169.96 o 
  13  11   4    14615.26    15115.83    267.11 o 
  14  11   4      395.83      279.70     78.63 o 
  15  11   4    11187.67    11644.42    331.05 o 
  16  11   4     5716.44     6205.49    218.26 o 
  17  11   4     1194.00     1485.46    148.66 o 
   0  12   4    43782.80    41969.85    488.49 o 
   1  12   4     4265.16     4307.32    106.13 o 
   2  12   4    13076.17    12841.27    190.40 o 
   3  12   4    21069.61    20792.58    256.66 o 
   4  12   4     2069.14     1873.00     82.63 o 
   5  12   4    24556.19    23975.38    276.85 o 
   6  12   4       15.16      -21.38     37.71 o 
   7  12   4     6261.05     6251.59    143.71 o 
   8  12   4        4.21      -24.33     39.51 o 
   9  12   4       13.93      -23.90     41.24 o 
  10  12   4      237.23      182.02     49.03 o 
  11  12   4      505.64      338.61     65.68 o 
  12  12   4     7852.87     8027.12    198.04 o 
  13  12   4      773.11      936.78     92.99 o 
  14  12   4    13657.14    14218.11    325.36 o 
  15  12   4      323.23      551.20    116.50 o 
   1  13   4      153.96      182.06     48.44 o 
   2  13   4       39.33       41.53     42.27 o 
   3  13   4     4794.99     5001.78    133.35 o 
   4  13   4     4049.33     3981.54    131.73 o 
   5  13   4     1597.62     1684.94     89.51 o 
   6  13   4     1451.95     1375.41     83.55 o 
   7  13   4       28.49       -0.19     43.00 o 
   8  13   4     2639.12     2423.32    102.58 o 
   9  13   4      215.14      161.02     52.24 o 
  10  13   4      516.46      424.05     72.65 o 
  11  13   4      914.03      782.93     87.55 o 
  12  13   4      136.65      129.43     64.21 o 
  13  13   4     9090.29     9781.83    281.02 o 
   0  14   4    11576.44    11185.71    289.04 o 
   1  14   4      326.39      279.49     59.86 o 
   2  14   4     3743.42     3800.68    130.29 o 
   3  14   4        0.09       12.89     44.99 o 
   4  14   4     2237.17     2187.01     99.28 o 
   5  14   4      274.15      281.62     59.08 o 
   6  14   4      328.97      134.11     53.46 o 
   7  14   4     1174.20     1159.80     92.38 o 
   8  14   4     1566.12     1488.40     93.53 o 
   9  14   4     1715.36     1929.39    102.77 o 
  10  14   4     1773.81     1878.31    118.31 o 
  11  14   4      544.49      466.41     88.72 o 
   1  15   4     1525.17     1521.68    105.74 o 
   2  15   4      441.36      521.65     76.83 o 
   3  15   4      198.38      126.90     59.60 o 
   4  15   4     4165.91     4257.25    147.11 o 
   5  15   4      142.23      198.31     65.89 o 
   6  15   4      993.13      870.60     81.61 o 
   7  15   4      807.09      846.95     81.16 o 
   1   1   5    34106.12    37066.61    212.29 o 
   2   1   5      876.87     1259.52     31.64 o 
   3   1   5     8525.90     8629.85     79.19 o 
   4   1   5     1068.04     1320.16     27.78 o 
   5   1   5    92942.48    95719.77    491.99 o 
   6   1   5     4247.78     4636.58     54.41 o 
   7   1   5    94779.87    94732.92    509.60 o 
   8   1   5    18214.04    20411.32    179.34 o 
   9   1   5   131710.14   131118.11    737.84 o 
  10   1   5     1637.89     1585.71     48.53 o 
  11   1   5    17537.42    17909.06    160.94 o 
  12   1   5       93.79      162.94     23.64 o 
  13   1   5     2379.69     2484.85     66.35 o 
  14   1   5     2364.68     2451.07     72.73 o 
  15   1   5      180.29      186.82     31.32 o 
  16   1   5     1895.31     1863.35     68.84 o 
  17   1   5    14511.13    14555.22    186.44 o 
  18   1   5     1819.11     1912.53     85.21 o 
  19   1   5     5757.00     5774.71    130.10 o 
  20   1   5      148.61      132.28     44.87 o 
  21   1   5    19494.97    19179.59    258.42 o 
  22   1   5      515.42      502.09     68.97 o 
  23   1   5    10077.65    10129.67    217.43 o 
  24   1   5       80.50       80.61     61.82 o 
   0   2   5    30680.39    31663.06    263.82 o 
   1   2   5    12159.13    12568.52     95.33 o 
   2   2   5    40195.83    43497.08    268.49 o 
   3   2   5    47690.94    47723.81    293.45 o 
   4   2   5     2912.30     2925.35     47.94 o 
   5   2   5    35563.18    35228.11    219.28 o 
   6   2   5       79.56      143.97     16.15 o 
   7   2   5    18328.54    19319.54    139.39 o 
   8   2   5     7213.82     6735.40     72.66 o 
   9   2   5    57013.88    54832.71    324.90 o 
  10   2   5    23158.09    24060.86    173.16 o 
  11   2   5    31865.43    30861.04    211.37 o 
  12   2   5    10211.79    10014.35    113.53 o 
  13   2   5     3364.03     3233.95     74.95 o 
  14   2   5     4852.85     4741.28     93.35 o 
  15   2   5     5168.17     4905.66     98.64 o 
  16   2   5      174.53      132.62     33.43 o 
  17   2   5    32100.77    31669.21    302.45 o 
  18   2   5        1.35       31.18     36.34 o 
  19   2   5    21699.35    21250.56    261.82 o 
  20   2   5      778.10      776.43     67.44 o 
  21   2   5      120.82      127.48     49.39 o 
  22   2   5     1996.77     1850.90     98.39 o 
  23   2   5     2639.48     2743.98    123.82 o 
  24   2   5     2059.62     1998.16    114.63 o 
   1   3   5   165663.41   163055.66    831.71 o 
   2   3   5    41591.11    44571.05    256.39 o 
   3   3   5    95499.28    95357.32    506.94 o 
   4   3   5    40625.67    41551.84    245.47 o 
   5   3   5    12597.14    14076.84    108.58 o 
   6   3   5    37066.71    36527.18    225.98 o 
   7   3   5    19480.74    19581.83    143.24 o 
   8   3   5    11492.30    10235.01     95.20 o 
   9   3   5      995.01      971.89     33.85 o 
  10   3   5    10048.22    10635.46    102.33 o 
  11   3   5     2041.10     2164.50     47.18 o 
  12   3   5      500.74      583.50     33.09 o 
  13   3   5    25244.44    24967.52    235.29 o 
  14   3   5     6035.67     6154.91    107.47 o 
  15   3   5    21796.66    21581.93    225.58 o 
  16   3   5     4365.06     4455.05    106.07 o 
  17   3   5    22487.93    22046.60    255.87 o 
  18   3   5    12129.86    11934.24    185.33 o 
  19   3   5       91.29       41.78     44.69 o 
  20   3   5     6240.99     6292.25    170.93 o 
  21   3   5      131.01      142.50     48.70 o 
  22   3   5      388.09      433.99     68.06 o 
  23   3   5     2450.62     2426.16    110.80 o 
   0   4   5    81829.91    82426.52    631.37 o 
   1   4   5      646.55      812.68     27.61 o 
   2   4   5    39122.96    38797.38    233.43 o 
   3   4   5     7925.49     8307.55     77.51 o 
   4   4   5    12633.46    12638.84    103.08 o 
   5   4   5    48035.91    48202.18    286.29 o 
   6   4   5      142.03      179.00     17.74 o 
   7   4   5     6246.96     6421.26     72.76 o 
   8   4   5    17097.59    17269.02    137.71 o 
   9   4   5     1429.71     1466.43     39.09 o 
  10   4   5    21402.01    21287.75    160.96 o 
  11   4   5     2381.74     2396.01     51.09 o 
  12   4   5    29929.09    29716.54    236.99 o 
  13   4   5     1749.88     1888.79     59.69 o 
  14   4   5    18140.48    17969.39    211.35 o 
  15   4   5     9356.80     8851.07    146.00 o 
  16   4   5     1824.73     1806.77     77.57 o 
  17   4   5      231.60      270.44     46.50 o 
  18   4   5      679.09      697.96     70.18 o 
  19   4   5      807.02      724.96     64.79 o 
  20   4   5      503.13      496.29     59.43 o 
  21   4   5     3227.61     3107.24    115.22 o 
  22   4   5     7608.01     7644.04    176.02 o 
  23   4   5      330.11      192.20     57.04 o 
   1   5   5    35280.66    34553.40    217.09 o 
   2   5   5    21141.16    21929.31    157.54 o 
   3   5   5     3337.92     3280.36     54.76 o 
   4   5   5    64404.75    65908.59    376.32 o 
   5   5   5      176.48      174.56     18.94 o 
   6   5   5    42374.96    41093.04    259.08 o 
   7   5   5      414.63      336.99     23.89 o 
   8   5   5    35389.88    35280.53    235.96 o 
   9   5   5     6869.30     6931.71     83.42 o 
  10   5   5     8581.13     8722.51     97.09 o 
  11   5   5    52266.80    51845.35    330.43 o 
  12   5   5     1303.66     1331.02     53.51 o 
  13   5   5   107089.92   105968.28    689.07 o 
  14   5   5    11785.69    11697.52    167.41 o 
  15   5   5    50991.13    50065.34    454.97 o 
  16   5   5     9409.16     9488.33    166.89 o 
  17   5   5    11398.09    11076.74    185.48 o 
  18   5   5     6282.63     6182.59    142.02 o 
  19   5   5      776.29      642.96     67.15 o 
  20   5   5     5047.95     4989.80    184.35 o 
  21   5   5     1687.32     1423.52    101.74 o 
  22   5   5     2335.13     2426.51    160.55 o 
  23   5   5      888.55      818.03     91.16 o 
   0   6   5    83000.12    85642.59    671.89 o 
   1   6   5    29807.45    29606.94    198.14 o 
   2   6   5    39206.09    39839.16    268.43 o 
   3   6   5    94221.90    90016.79    499.18 o 
   4   6   5     1246.87     1109.93     35.28 o 
   5   6   5    59328.45    57829.41    345.66 o 
   6   6   5        5.57       36.23     16.14 o 
   7   6   5    19713.74    20110.95    164.95 o 
   8   6   5     6573.74     6303.67     80.59 o 
   9   6   5     6594.16     6561.32     84.28 o 
  10   6   5    25181.41    25259.77    204.41 o 
  11   6   5    39158.64    38705.84    280.76 o 
  12   6   5    20038.03    19972.47    199.52 o 
  13   6   5     6160.36     6205.09    119.38 o 
  14   6   5     6910.67     7062.74    147.02 o 
  15   6   5      672.10      658.30     60.91 o 
  16   6   5     4829.39     5133.08    154.90 o 
  17   6   5     2003.15     1990.60    111.58 o 
  18   6   5        6.60       79.50     48.51 o 
  19   6   5     2674.36     2577.50    137.90 o 
  20   6   5     1929.11     1948.79    112.50 o 
  21   6   5       10.32      -29.06     52.16 o 
  22   6   5     3003.67     3138.73    142.83 o 
   1   7   5     5867.23     5959.39     82.30 o 
   2   7   5     6903.70     6901.30     79.14 o 
   3   7   5    10041.02    10420.69    109.02 o 
   4   7   5    27104.43    26854.39    198.19 o 
   5   7   5    49000.95    48091.36    315.83 o 
   6   7   5    17911.76    17644.59    159.79 o 
   7   7   5    60091.15    58689.56    392.35 o 
   8   7   5     9372.68     9129.45    119.94 o 
   9   7   5     8954.64     9096.59    122.06 o 
  10   7   5     3767.33     3934.92     83.12 o 
  11   7   5       75.22       94.98     28.45 o 
  12   7   5      895.09      842.73     56.86 o 
  13   7   5      147.50      188.07     40.51 o 
  14   7   5     3590.12     3450.29    117.75 o 
  15   7   5     1484.71     1452.91     88.81 o 
  16   7   5     6024.82     6004.08    159.06 o 
  17   7   5      437.35      347.87     60.86 o 
  18   7   5     5822.22     5944.57    170.10 o 
  19   7   5    11425.21    11737.92    240.53 o 
  20   7   5     4637.53     4798.64    164.08 o 
  21   7   5    15696.59    16315.69    332.31 o 
   0   8   5    17930.41    17326.66    273.52 o 
   1   8   5      888.29      992.21     43.08 o 
   2   8   5     6446.28     6581.13     97.36 o 
   3   8   5       21.06       73.02     22.08 o 
   4   8   5     1986.47     1929.59     54.24 o 
   5   8   5     4401.70     4593.03     81.18 o 
   6   8   5     1294.52     1481.66     65.20 o 
   7   8   5     2622.66     2708.40     69.99 o 
   8   8   5     5244.46     5376.53    126.44 o 
   9   8   5     1997.87     2015.62     64.49 o 
  10   8   5     4436.46     4396.05     95.05 o 
  11   8   5     1443.51     1523.04     69.09 o 
  12   8   5     7201.31     7352.62    141.98 o 
  13   8   5      177.11      101.16     39.79 o 
  14   8   5     2022.11     1892.71     96.03 o 
  15   8   5     1113.08     1163.28     83.07 o 
  16   8   5     1068.86     1042.12     89.31 o 
  17   8   5     2700.19     2641.56    121.26 o 
  18   8   5        0.88       45.45     53.36 o 
  19   8   5      340.73      399.14     71.45 o 
  20   8   5      137.76      277.77     72.45 o 
   1   9   5     1354.13     1289.83     55.85 o 
   2   9   5       25.23       21.62     25.75 o 
   3   9   5     1466.58     1356.14     56.85 o 
   4   9   5     1230.15     1302.43     57.54 o 
   5   9   5    34343.20    33513.86    293.08 o 
   6   9   5     2010.22     1992.10     69.09 o 
   7   9   5    88873.92    85804.66    578.25 o 
   8   9   5     3901.72     4232.70     91.47 o 
   9   9   5    25542.41    25133.90    251.38 o 
  10   9   5     1021.27     1147.09     59.45 o 
  11   9   5      132.93      127.86     37.59 o 
  12   9   5       78.39      106.44     39.77 o 
  13   9   5     1116.45     1008.83     68.91 o 
  14   9   5      225.65      222.05     54.66 o 
  15   9   5      693.89      581.99     93.48 o 
  16   9   5      247.26      263.15     62.93 o 
  17   9   5     1309.02     1285.90     96.79 o 
  18   9   5      281.15      232.35     70.19 o 
  19   9   5    14903.41    15204.21    290.93 o 
   0  10   5     2169.94     2026.90     97.56 o 
   1  10   5     4012.56     3823.38     88.89 o 
   2  10   5      303.29      270.92     37.43 o 
   3  10   5    34872.42    33503.98    300.39 o 
   4  10   5      176.87      196.75     38.37 o 
   5  10   5    11851.23    11803.15    183.21 o 
   6  10   5       30.97      -13.99     32.26 o 
   7  10   5       24.54      111.22     38.90 o 
   8  10   5       13.10       64.17     44.24 o 
   9  10   5     9039.00     8997.22    161.48 o 
  10  10   5      287.66      320.27     49.35 o 
  11  10   5    13997.03    14392.19    302.49 o 
  12  10   5        0.99       31.67     42.65 o 
  13  10   5     4591.01     4849.60    137.16 o 
  14  10   5        8.59       -6.08     49.53 o 
  15  10   5     1436.28     1378.26     97.95 o 
  16  10   5      416.06      409.95     74.79 o 
  17  10   5     4755.82     5222.22    169.44 o 
  18  10   5        1.50       32.03     59.99 o 
   1  11   5    10482.88    10749.15    194.14 o 
   2  11   5        1.97       21.77     33.73 o 
   3  11   5     2753.48     2595.85     84.97 o 
   4  11   5     3307.89     3207.29     93.48 o 
   5  11   5     2297.69     2064.20     82.94 o 
   6  11   5     1192.96     1128.94     68.88 o 
   7  11   5     2266.50     2108.42     87.41 o 
   8  11   5     1593.60     1700.49     81.61 o 
   9  11   5      934.67      954.61     68.25 o 
  10  11   5      394.79      394.21     55.97 o 
  11  11   5     6836.50     6962.18    175.87 o 
  12  11   5      214.71      180.39     58.90 o 
  13  11   5    19783.42    19991.04    313.95 o 
  14  11   5     2113.40     1835.46    118.69 o 
  15  11   5     6561.65     6699.24    308.14 o 
  16  11   5      762.41      816.53    107.42 o 
  17  11   5     3757.77     3943.51    186.75 o 
   0  12   5     7494.35     7289.44    269.93 o 
   1  12   5       38.48      118.26     42.59 o 
   2  12   5     2937.03     3028.44     98.34 o 
   3  12   5      561.64      507.21     57.21 o 
   4  12   5     1307.40     1244.06     76.18 o 
   5  12   5     1558.19     1460.89     95.40 o 
   6  12   5      237.66      114.84     43.84 o 
   7  12   5     1155.04     1082.87     72.89 o 
   8  12   5      908.36      781.49     67.39 o 
   9  12   5     2631.92     2564.05    101.76 o 
  10  12   5     4005.02     4095.77    124.18 o 
  11  12   5      955.60     1190.02     92.49 o 
  12  12   5     2858.62     2893.77    128.57 o 
  13  12   5       92.17       90.77     60.89 o 
  14  12   5     1075.37     1165.10    121.79 o 
  15  12   5     3926.72     3835.36    182.78 o 
   1  13   5    32834.12    32330.48    384.47 o 
   2  13   5     2437.02     2390.56    106.65 o 
   3  13   5    14336.49    14648.67    239.56 o 
   4  13   5     5819.10     5796.09    143.42 o 
   5  13   5      373.87      337.60     56.37 o 
   6  13   5     5616.70     5605.90    143.81 o 
   7  13   5     2107.43     2150.37     97.14 o 
   8  13   5     2725.71     2868.35    108.71 o 
   9  13   5      891.47      994.81     82.13 o 
  10  13   5     1453.25     1488.00    104.73 o 
  11  13   5      564.63      552.02     79.89 o 
  12  13   5       63.98       19.95     61.10 o 
  13  13   5     8111.37     8731.43    219.03 o 
   0  14   5    15418.74    15540.49    391.58 o 
   1  14   5        2.44      -49.99     49.99 o 
   2  14   5     3570.11     3701.55    131.66 o 
   3  14   5      932.66      853.44     80.55 o 
   4  14   5     1587.37     1647.07    100.72 o 
   5  14   5     2178.64     2083.11     99.06 o 
   6  14   5       10.75      -25.91     46.47 o 
   7  14   5     3462.70     3420.53    123.36 o 
   8  14   5     2408.98     2440.51    110.96 o 
   9  14   5    10564.51    11095.28    213.98 o 
  10  14   5     6194.95     6152.44    204.26 o 
   1  15   5      768.95      797.42     88.17 o 
   2  15   5     1175.96     1381.07    105.59 o 
   3  15   5      329.79      178.55     65.58 o 
   4  15   5     6144.66     6418.43    187.92 o 
   5  15   5     2619.02     2765.52    128.50 o 
   6  15   5     5144.54     4966.01    161.70 o 
   0   0   6   239837.33   244972.00   2622.75 o 
   1   0   6     1933.35     2187.98     53.54 o 
   2   0   6    68417.22    72205.84    550.60 o 
   3   0   6     6469.71     6709.29     88.60 o 
   4   0   6    21694.13    22630.14    210.23 o 
   5   0   6    11915.69    12972.73    143.45 o 
   6   0   6   132989.03   134505.95    993.72 o 
   7   0   6    41306.25    41798.19    359.28 o 
   8   0   6   208205.73   210442.41   1526.15 o 
   9   0   6    84139.64    86667.84    686.04 o 
  10   0   6   116086.68   113894.24    876.26 o 
  11   0   6    36293.31    36211.21    338.69 o 
  12   0   6    23580.31    24642.41    283.50 o 
  13   0   6      516.83      468.43     56.13 o 
  14   0   6     1122.39     1267.97     76.96 o 
  15   0   6    14499.79    14735.39    250.55 o 
  16   0   6    14046.84    13672.07    345.80 o 
  17   0   6    28191.19    27825.52    392.69 o 
  18   0   6     4479.31     4615.68    152.86 o 
  19   0   6    21088.28    21295.36    395.35 o 
  20   0   6    10275.63    10015.27    267.82 o 
  21   0   6      717.96      627.19    105.10 o 
  22   0   6     5650.73     5956.28    247.99 o 
  23   0   6      503.84      306.04    159.36 o 
  24   0   6       96.18       91.47     90.81 o 
   1   1   6   111701.48   112808.20    606.28 o 
   2   1   6      555.62      639.84     23.54 o 
   3   1   6     6992.67     6334.92     61.22 o 
   4   1   6      927.43     1179.06     28.22 o 
   5   1   6      663.01      753.01     37.61 o 
   6   1   6    10494.79    10198.52     89.33 o 
   7   1   6     5085.91     4065.84     54.94 o 
   8   1   6    79022.08    79711.77    444.13 o 
   9   1   6    35074.31    35681.93    230.64 o 
  10   1   6    51704.38    51216.09    312.08 o 
  11   1   6    19863.64    20025.75    155.66 o 
  12   1   6     3359.42     3424.62     64.07 o 
  13   1   6     2605.28     2674.93     69.45 o 
  14   1   6     5693.68     5746.83    102.97 o 
  15   1   6      315.43      331.40     37.42 o 
  16   1   6    26351.86    25873.39    258.79 o 
  17   1   6      156.14      135.50     36.78 o 
  18   1   6    36118.87    35583.09    354.16 o 
  19   1   6       66.99       47.14     44.98 o 
  20   1   6    12192.75    12356.60    215.18 o 
  21   1   6        2.61       10.59     46.97 o 
  22   1   6      257.31      259.89     64.86 o 
  23   1   6      490.19      395.30     73.79 o 
  24   1   6     1801.14     1747.60    124.82 o 
   0   2   6    96749.96    98915.02    932.89 o 
   1   2   6       17.15      106.33     18.93 o 
   2   2   6    97831.84    99430.91    565.82 o 
   3   2   6    14609.60    15668.60    126.60 o 
   4   2   6    71400.88    72284.70    413.33 o 
   5   2   6    47567.58    48664.64    283.23 o 
   6   2   6    39757.77    43550.23    260.78 o 
   7   2   6     8502.74     7492.83     76.72 o 
   8   2   6      331.59      459.50     34.65 o 
   9   2   6     6885.92     7211.07     85.33 o 
  10   2   6       51.49       65.29     16.93 o 
  11   2   6     2487.32     2386.52     48.97 o 
  12   2   6     3795.89     3738.88     68.60 o 
  13   2   6     1079.38     1197.58     52.50 o 
  14   2   6      162.88      118.35     31.54 o 
  15   2   6     7502.82     7521.44    123.72 o 
  16   2   6     5853.21     5816.23    120.08 o 
  17   2   6     4559.58     4494.02    111.02 o 
  18   2   6     7573.67     7599.88    153.87 o 
  19   2   6      930.92      991.09     70.04 o 
  20   2   6     6041.62     5910.67    145.41 o 
  21   2   6     6907.16     6445.55    156.06 o 
  22   2   6    17597.70    17448.30    286.99 o 
  23   2   6       88.51       47.73     53.20 o 
   1   3   6     3984.39     4253.73     51.12 o 
   2   3   6    23512.98    22490.81    149.16 o 
   3   3   6     9995.75    10374.81    101.85 o 
   4   3   6   157499.91   162569.30    870.67 o 
   5   3   6    12893.03    13250.41    113.36 o 
   6   3   6    46532.37    46629.07    279.39 o 
   7   3   6     5794.27     5312.29     66.13 o 
   8   3   6     1107.74     1156.27     34.40 o 
   9   3   6      916.46      925.67     32.78 o 
  10   3   6     9945.72     9934.93    100.18 o 
  11   3   6    12872.74    13080.43    121.19 o 
  12   3   6     4696.95     4825.54     79.25 o 
  13   3   6    24776.94    24735.45    252.95 o 
  14   3   6     5434.38     5468.51    110.42 o 
  15   3   6     8131.60     8127.43    138.49 o 
  16   3   6     1729.73     1600.35     75.61 o 
  17   3   6       60.73       77.49     38.88 o 
  18   3   6     1761.05     1720.95     82.63 o 
  19   3   6       76.73       62.83     41.45 o 
  20   3   6      322.89      335.29     55.03 o 
  21   3   6     5175.12     5165.82    141.36 o 
  22   3   6     6359.52     6628.58    163.79 o 
  23   3   6     6960.27     7341.25    190.02 o 
   0   4   6    70632.24    68150.17    536.32 o 
   1   4   6     7364.97     7041.80     70.59 o 
   2   4   6    25406.71    24376.11    163.24 o 
   3   4   6    32259.51    30586.44    196.38 o 
   4   4   6    24254.11    25827.64    173.55 o 
   5   4   6    11755.84    11247.00    100.21 o 
   6   4   6     5535.21     5235.26     71.75 o 
   7   4   6    10367.62    11233.72    102.59 o 
   8   4   6      416.87      323.95     21.91 o 
   9   4   6     5424.14     5335.15     70.96 o 
  10   4   6    13930.71    13977.08    126.45 o 
  11   4   6    13933.32    14418.19    132.15 o 
  12   4   6    52080.19    52183.04    380.05 o 
  13   4   6     9503.67     9213.37    132.16 o 
  14   4   6    49217.71    48426.77    412.18 o 
  15   4   6     3051.70     2922.07     93.57 o 
  16   4   6    43276.07    42452.90    411.05 o 
  17   4   6     5883.09     5557.58    131.37 o 
  18   4   6     3943.84     4119.29    118.92 o 
  19   4   6      656.35      687.75     79.15 o 
  20   4   6     1014.94     1025.66     76.12 o 
  21   4   6       12.38       16.61     47.32 o 
  22   4   6     1155.55     1225.29     86.44 o 
  23   4   6     3219.20     3423.72    135.61 o 
   1   5   6     7115.57     7633.51     78.36 o 
   2   5   6    19759.14    20385.64    148.33 o 
   3   5   6      940.44      846.04     30.09 o 
   4   5   6     2093.61     1994.77     41.23 o 
   5   5   6     5250.94     5444.12     67.49 o 
   6   5   6     3087.90     3282.12     53.64 o 
   7   5   6     7810.53     7515.64     83.87 o 
   8   5   6      188.23      205.54     20.62 o 
   9   5   6      896.47      988.39     36.30 o 
  10   5   6     6062.94     6139.80     86.39 o 
  11   5   6       57.61       98.67     24.60 o 
  12   5   6     9490.40     9296.42    125.24 o 
  13   5   6     2021.71     2007.38     69.99 o 
  14   5   6      585.23      682.33     54.93 o 
  15   5   6     5588.87     5581.88    127.05 o 
  16   5   6     2246.27     2296.77     89.88 o 
  17   5   6      682.78      602.46     59.77 o 
  18   5   6     3111.42     3032.10    106.08 o 
  19   5   6      773.46      732.25     70.74 o 
  20   5   6      820.33      683.43     73.01 o 
  21   5   6     1284.87     1251.37     98.35 o 
  22   5   6      125.88      186.88     64.95 o 
   0   6   6     7412.81     7673.64    116.12 o 
   1   6   6      193.89      149.14     18.52 o 
   2   6   6     3337.07     3192.82     52.48 o 
   3   6   6       10.86      131.61     18.25 o 
   4   6   6     3976.17     4518.26     64.23 o 
   5   6   6     7104.27     7479.23     84.49 o 
   6   6   6    18533.38    18661.32    150.80 o 
   7   6   6     1092.66     1166.41     47.04 o 
   8   6   6    19243.66    19508.75    167.79 o 
   9   6   6      215.31      179.57     24.65 o 
  10   6   6    12435.76    12707.63    133.72 o 
  11   6   6      199.74      234.44     29.58 o 
  12   6   6    24517.93    24941.43    242.61 o 
  13   6   6      795.99      878.65     50.86 o 
  14   6   6    17616.34    16809.32    237.17 o 
  15   6   6      950.70      887.32     74.91 o 
  16   6   6     8425.72     8282.16    184.55 o 
  17   6   6      152.99      157.86     53.30 o 
  18   6   6     2088.93     2026.56    126.58 o 
  19   6   6       91.71       -1.87     49.06 o 
  20   6   6     1038.90     1073.43     92.25 o 
  21   6   6     1323.85     1435.48    109.88 o 
  22   6   6      198.84      146.97     64.44 o 
   1   7   6       91.68      167.05     20.17 o 
   2   7   6    36042.92    35313.41    236.94 o 
   3   7   6       11.62      109.62     20.49 o 
   4   7   6    45735.00    45970.70    293.20 o 
   5   7   6    10819.94    10645.78    120.05 o 
   6   7   6    28338.54    28061.84    224.59 o 
   7   7   6     9530.78     9730.72    116.25 o 
   8   7   6     1884.23     1804.29     57.83 o 
   9   7   6     1008.64     1138.34     67.63 o 
  10   7   6     7895.47     7625.61    119.94 o 
  11   7   6     6524.76     6331.92    110.95 o 
  12   7   6    10993.09    10611.39    167.99 o 
  13   7   6    12855.78    12798.26    190.15 o 
  14   7   6      428.94      331.82     55.47 o 
  15   7   6     6288.08     6402.81    163.08 o 
  16   7   6       20.99       18.70     46.12 o 
  17   7   6      746.70      763.89     85.49 o 
  18   7   6      209.44      251.87     58.46 o 
  19   7   6     2881.12     2989.22    130.51 o 
  20   7   6      248.32      169.95     64.18 o 
  21   7   6     4917.74     5208.60    199.44 o 
   0   8   6    25689.61    25755.88    349.45 o 
   1   8   6    19406.04    19340.98    182.11 o 
   2   8   6     6670.30     6771.93     93.53 o 
   3   8   6    42271.87    40788.18    295.41 o 
   4   8   6    36883.98    35593.54    268.65 o 
   5   8   6    21661.35    21983.96    204.63 o 
   6   8   6    57550.40    57859.92    413.11 o 
   7   8   6     9529.90     9373.98    126.23 o 
   8   8   6    20623.91    19882.69    212.03 o 
   9   8   6     1701.49     1612.35     63.22 o 
  10   8   6     2861.93     2557.06     76.51 o 
  11   8   6    15968.78    15507.99    199.37 o 
  12   8   6     1662.19     1649.17     75.46 o 
  13   8   6     6964.90     6863.85    142.06 o 
  14   8   6     6909.13     6483.32    153.60 o 
  15   8   6      116.41      118.28     50.06 o 
  16   8   6      768.15      912.48     81.44 o 
  17   8   6       54.20       39.15     59.06 o 
  18   8   6     6366.51     6281.20    179.56 o 
  19   8   6      471.54      429.94     74.28 o 
  20   8   6    25169.03    25444.77    389.07 o 
   1   9   6      646.94      553.77     41.10 o 
   2   9   6    11290.93    10662.76    141.48 o 
   3   9   6     6892.10     7232.18    123.36 o 
   4   9   6    45133.05    44100.54    376.28 o 
   5   9   6     2532.33     2443.21     73.47 o 
   6   9   6    30271.94    29429.48    286.87 o 
   7   9   6     1578.11     1706.36     66.54 o 
   8   9   6     3033.40     3311.58     86.12 o 
   9   9   6      798.76      832.23     52.17 o 
  10   9   6      179.26      149.33     35.85 o 
  11   9   6     8730.82     8996.36    186.94 o 
  12   9   6     3340.89     3273.44    103.75 o 
  13   9   6    12580.81    12248.43    197.73 o 
  14   9   6     5169.59     5155.67    152.47 o 
  15   9   6     5294.21     5597.86    161.82 o 
  16   9   6     1020.23     1032.79     88.87 o 
  17   9   6       41.37      -48.49     52.07 o 
  18   9   6     1328.31     1280.74    102.41 o 
  19   9   6      286.31      279.06     74.45 o 
   0  10   6     3770.06     3436.75    119.73 o 
   1  10   6      253.85      196.40     34.29 o 
   2  10   6     3300.09     3260.79     89.81 o 
   3  10   6      347.42      424.82     44.71 o 
   4  10   6      942.80      921.56     59.76 o 
   5  10   6     3985.92     4097.96    106.48 o 
   6  10   6    11086.17    10716.15    172.78 o 
   7  10   6     9300.95     9121.35    160.73 o 
   8  10   6    24310.38    23615.89    293.16 o 
   9  10   6     5723.47     5819.19    131.14 o 
  10  10   6    21141.07    21255.82    255.43 o 
  11  10   6     6846.74     6696.04    167.54 o 
  12  10   6    21765.57    22596.54    303.54 o 
  13  10   6     1421.23     1362.61     85.70 o 
  14  10   6    18467.24    18308.12    297.47 o 
  15  10   6     6654.05     6658.66    181.46 o 
  16  10   6     5859.02     6046.45    214.68 o 
  17  10   6     3450.12     3541.39    146.54 o 
  18  10   6     3335.13     3634.00    149.14 o 
   1  11   6    24585.89    24224.46    266.05 o 
   2  11   6      956.65     1010.93     65.03 o 
   3  11   6     4518.72     4769.47    118.58 o 
   4  11   6      271.18      271.34     45.70 o 
   5  11   6      483.31      439.54     50.88 o 
   6  11   6     7158.57     6914.59    144.50 o 
   7  11   6     8631.62     8748.81    164.24 o 
   8  11   6    10078.18    10325.98    180.48 o 
   9  11   6     4833.73     4913.43    127.50 o 
  10  11   6    15681.18    15512.35    229.58 o 
  11  11   6     3952.75     3800.81    152.52 o 
  12  11   6     3371.88     3565.41    133.28 o 
  13  11   6     1064.29     1102.06     91.09 o 
  14  11   6     3697.46     3582.44    152.55 o 
  15  11   6      164.06      241.49     82.93 o 
  16  11   6    10466.26    10597.10    281.28 o 
  17  11   6      206.38      204.37     80.11 o 
   0  12   6    62972.21    62361.13   1197.21 o 
   1  12   6        0.54      -15.05     42.87 o 
   2  12   6    33766.61    33367.98    383.44 o 
   3  12   6      217.31      160.42     45.10 o 
   4  12   6     6244.33     6106.38    141.92 o 
   5  12   6       65.60      -39.13     39.13 o 
   6  12   6       13.27      -20.32     40.26 o 
   7  12   6     2299.36     2479.10    102.43 o 
   8  12   6     1372.05     1391.03     82.15 o 
   9  12   6     9816.92    10046.36    187.72 o 
  10  12   6     1543.11     1537.35     87.70 o 
  11  12   6     3577.39     3706.47    138.19 o 
  12  12   6     1880.73     1951.40    128.24 o 
  13  12   6      457.80      410.93     72.76 o 
  14  12   6     4901.33     5022.48    219.49 o 
  15  12   6     2161.39     2339.48    155.41 o 
   1  13   6     4250.91     4215.60    156.11 o 
   2  13   6      713.43      678.00     77.94 o 
   3  13   6      299.33      238.98     56.64 o 
   4  13   6      112.43       57.40     49.26 o 
   5  13   6       60.43       23.04     43.29 o 
   6  13   6        7.84      -40.34     42.53 o 
   7  13   6       10.28      -40.91     40.91 o 
   8  13   6     5406.62     5540.24    156.08 o 
   9  13   6     2456.80     2571.79    107.16 o 
  10  13   6     3286.20     3460.52    139.77 o 
  11  13   6     2561.66     2611.05    126.58 o 
  12  13   6       58.86        3.63     58.84 o 
  13  13   6       92.62       62.13     65.50 o 
   0  14   6     1066.58     1048.55    138.54 o 
   1  14   6        4.63      -20.16     52.66 o 
   2  14   6     2676.56     2705.31    124.74 o 
   3  14   6     1239.98     1265.44    117.39 o 
   4  14   6     1270.85     1251.59     96.71 o 
   5  14   6      376.88      382.07     65.99 o 
   6  14   6     1525.84     1366.08     94.61 o 
   7  14   6      876.37      868.83     83.41 o 
   8  14   6     1712.72     1629.79     96.69 o 
   9  14   6       28.44       40.65     55.13 o 
  10  14   6     2731.80     3031.28    141.70 o 
   1  15   6     1763.49     1989.39    148.45 o 
   2  15   6     1109.05     1182.16    100.09 o 
   3  15   6        5.13      -30.25     58.48 o 
   4  15   6     2179.92     2253.31    132.77 o 
   5  15   6     1232.85      980.99     96.91 o 
   6  15   6      244.49      224.93     70.17 o 
   1   1   7      159.76      245.48     16.32 o 
   2   1   7    28182.38    28774.64    180.81 o 
   3   1   7    14677.29    14979.32    137.41 o 
   4   1   7    32616.25    31249.64    196.50 o 
   5   1   7    40796.60    42607.35    255.40 o 
   6   1   7     6854.25     6844.59     76.57 o 
   7   1   7    28368.65    27618.90    211.14 o 
   8   1   7    26540.70    26560.43    185.51 o 
   9   1   7    31765.91    31306.87    212.04 o 
  10   1   7    17394.93    16848.22    139.41 o 
  11   1   7    21351.79    21380.54    166.50 o 
  12   1   7     3570.90     3419.04     69.95 o 
  13   1   7    10658.51    10811.54    140.34 o 
  14   1   7     1344.43     1244.59     55.66 o 
  15   1   7    19488.32    18883.01    207.43 o 
  16   1   7     6235.61     6069.22    127.42 o 
  17   1   7     9563.43     9811.90    161.45 o 
  18   1   7    22329.07    22624.46    284.15 o 
  19   1   7     4321.61     4138.73    129.56 o 
  20   1   7       39.26       11.03     53.16 o 
  21   1   7      928.89     1005.38     89.62 o 
  22   1   7      419.31      429.49     72.90 o 
  23   1   7     2871.54     2468.64    143.34 o 
   0   2   7   124470.66   119786.25   1094.72 o 
   1   2   7     4295.51     4857.32     60.76 o 
   2   2   7    60165.29    59987.25    350.71 o 
   3   2   7      569.69      727.82     30.43 o 
   4   2   7     9850.75    10376.12    102.28 o 
   5   2   7    35597.40    38614.27    248.56 o 
   6   2   7    34293.88    33550.08    233.94 o 
   7   2   7    11969.71    11530.39    102.19 o 
   8   2   7    62567.70    61778.93    381.65 o 
   9   2   7    15473.82    14423.10    123.80 o 
  10   2   7    16202.91    16296.39    137.04 o 
  11   2   7     9492.38     9429.57     99.77 o 
  12   2   7    12766.15    12679.73    127.84 o 
  13   2   7        0.98        0.96     23.50 o 
  14   2   7    37704.45    36475.96    333.10 o 
  15   2   7     8369.93     8671.37    148.95 o 
  16   2   7     5307.05     5240.08    120.85 o 
  17   2   7    22824.58    21647.01    268.78 o 
  18   2   7     2371.31     2173.96     91.23 o 
  19   2   7     5681.58     5376.86    161.20 o 
  20   2   7     5402.13     5540.22    143.02 o 
  21   2   7     1206.36     1413.32    108.45 o 
  22   2   7     6159.93     6534.21    187.10 o 
  23   2   7      350.71      242.62     67.48 o 
   1   3   7   171784.44   168878.53    869.24 o 
   2   3   7    11193.22    10539.04    102.20 o 
   3   3   7   126661.59   127211.60    723.11 o 
   4   3   7    30563.33    31382.60    222.92 o 
   5   3   7    22970.38    23193.93    180.48 o 
   6   3   7      416.06      602.44     27.55 o 
   7   3   7     3509.07     3952.58     68.70 o 
   8   3   7     5904.45     6276.55     82.42 o 
   9   3   7    11687.98    12507.71    114.17 o 
  10   3   7    16750.24    16121.65    137.75 o 
  11   3   7      616.58      617.03     33.15 o 
  12   3   7    17317.96    17098.28    173.52 o 
  13   3   7     1529.91     1372.55     57.19 o 
  14   3   7      441.34      517.81     47.68 o 
  15   3   7     1441.51     1396.81     71.18 o 
  16   3   7    11196.81    10974.20    178.77 o 
  17   3   7     4012.51     4090.58    113.41 o 
  18   3   7     7136.16     7207.07    152.49 o 
  19   3   7    11190.09    11031.75    195.22 o 
  20   3   7     3628.06     3638.67    119.23 o 
  21   3   7    12024.72    11973.30    215.62 o 
  22   3   7        0.94      -29.87     50.67 o 
  23   3   7     8862.91     8804.60    258.34 o 
   0   4   7     8263.94     9607.00    123.37 o 
   1   4   7      121.84       66.08     14.28 o 
   2   4   7     2287.08     2469.12     41.39 o 
   3   4   7    30597.90    31099.42    201.96 o 
   4   4   7    24707.93    26496.64    189.86 o 
   5   4   7    52114.90    51096.58    320.08 o 
   6   4   7     5653.40     6176.64     82.64 o 
   7   4   7    51530.33    51283.53    312.43 o 
   8   4   7      118.73      209.42     19.51 o 
   9   4   7     9087.37     9592.62    106.45 o 
  10   4   7      281.35      312.69     26.97 o 
  11   4   7     8728.09     8771.90    106.07 o 
  12   4   7    10748.98    10624.76    140.09 o 
  13   4   7     2304.03     2313.43     74.38 o 
  14   4   7     7901.91     7847.37    143.20 o 
  15   4   7     9173.41     8784.68    156.51 o 
  16   4   7      950.36      877.24     63.44 o 
  17   4   7    24850.24    23972.41    291.33 o 
  18   4   7      163.09      151.89     44.51 o 
  19   4   7    10509.97    10473.28    191.79 o 
  20   4   7        9.19      -35.98     40.92 o 
  21   4   7     3867.86     3875.68    128.44 o 
  22   4   7     1667.89     1736.53     98.43 o 
  23   4   7       22.78        0.07     59.85 o 
   1   5   7     2654.45     2550.92     46.79 o 
   2   5   7    25737.58    24255.12    175.93 o 
   3   5   7     2888.50     3116.63     50.37 o 
   4   5   7    47646.36    45802.44    282.49 o 
   5   5   7     2896.90     3195.84     51.16 o 
   6   5   7    13514.98    13068.10    114.87 o 
   7   5   7    23392.37    24008.64    188.24 o 
   8   5   7       31.82       14.95     18.66 o 
   9   5   7    48388.71    48081.96    322.80 o 
  10   5   7     8103.24     8176.30    107.40 o 
  11   5   7    51365.34    50815.43    358.24 o 
  12   5   7    14900.29    14418.53    171.24 o 
  13   5   7    76800.44    75209.73    604.76 o 
  14   5   7      204.92      203.33     42.79 o 
  15   5   7    53177.20    53009.14    507.68 o 
  16   5   7      554.30      556.71     55.02 o 
  17   5   7    14011.78    13720.13    212.89 o 
  18   5   7     4486.50     4634.31    126.33 o 
  19   5   7        9.26      -26.19     53.96 o 
  20   5   7      568.73      467.16     65.83 o 
  21   5   7     1204.37     1135.14     98.16 o 
  22   5   7     1589.12     1648.02    113.63 o 
   0   6   7    23033.22    23065.08    254.69 o 
   1   6   7     9100.41     8746.15     93.05 o 
   2   6   7    13389.46    13582.26    118.95 o 
   3   6   7    40022.89    39236.96    254.31 o 
   4   6   7     1271.95     1356.22     38.99 o 
   5   6   7    68738.00    67140.57    427.41 o 
   6   6   7    58714.50    58200.17    370.52 o 
   7   6   7    35896.49    35561.73    255.55 o 
   8   6   7    25098.19    24193.25    205.82 o 
   9   6   7     7451.86     7513.95    103.72 o 
  10   6   7      606.66      794.09     41.82 o 
  11   6   7     1492.09     1437.70     54.32 o 
  12   6   7    15154.49    14904.19    178.28 o 
  13   6   7     1541.36     1559.19     69.21 o 
  14   6   7    27155.44    27208.37    379.12 o 
  15   6   7     4129.64     4239.16    122.39 o 
  16   6   7    15513.66    14930.28    253.80 o 
  17   6   7     6731.34     6662.12    171.44 o 
  18   6   7     1356.89     1415.77     95.50 o 
  19   6   7     6574.48     6389.87    179.49 o 
  20   6   7    13907.10    14174.88    271.16 o 
  21   6   7     1968.54     2039.81    121.35 o 
   1   7   7    46805.60    45858.48    292.38 o 
   2   7   7    20105.90    19399.15    160.41 o 
   3   7   7    50653.85    50318.78    316.52 o 
   4   7   7    14265.76    14415.05    137.25 o 
   5   7   7    47350.55    47724.35    319.74 o 
   6   7   7     6314.04     6572.66     99.69 o 
   7   7   7     5876.57     5978.29    105.91 o 
   8   7   7     1241.19     1360.86     53.77 o 
   9   7   7      711.70      708.67     45.10 o 
  10   7   7    11673.55    11592.70    153.23 o 
  11   7   7     4249.63     4430.68     96.00 o 
  12   7   7     3049.20     2985.23     93.38 o 
  13   7   7     3318.34     3345.45    100.20 o 
  14   7   7      139.61       89.81     45.14 o 
  15   7   7     1669.07     1703.73     95.51 o 
  16   7   7      703.66      623.06     71.59 o 
  17   7   7     2450.49     2645.48    120.65 o 
  18   7   7      112.65      124.86     57.21 o 
  19   7   7     9634.53     9832.43    224.02 o 
  20   7   7      877.71      806.31     89.26 o 
  21   7   7    12902.40    13342.46    369.82 o 
   0   8   7     1920.53     2092.83     79.28 o 
   1   8   7      178.10      255.94     29.64 o 
   2   8   7     3332.42     3344.24     68.38 o 
   3   8   7    10314.70    10550.19    129.01 o 
   4   8   7     1299.29     1373.95     53.33 o 
   5   8   7     4540.99     4483.84    103.55 o 
   6   8   7     3149.46     2920.46     75.97 o 
   7   8   7    11181.96    10898.31    146.65 o 
   8   8   7     2438.05     2346.68     72.23 o 
   9   8   7     2936.90     2844.69     78.79 o 
  10   8   7      120.28      187.35     34.74 o 
  11   8   7     1815.13     1910.49     76.31 o 
  12   8   7       64.76       64.83     37.51 o 
  13   8   7        4.46      -34.48     34.48 o 
  14   8   7      348.00      197.40     53.75 o 
  15   8   7     2197.06     2320.10    110.33 o 
  16   8   7        2.65        6.95     47.80 o 
  17   8   7     4342.84     4212.54    148.23 o 
  18   8   7      608.26      556.71     93.18 o 
  19   8   7     3464.83     3835.34    151.41 o 
  20   8   7       93.05       79.16     65.09 o 
   1   9   7        5.94       41.42     29.16 o 
   2   9   7    26955.44    25464.93    260.35 o 
   3   9   7     2949.07     2895.21     87.94 o 
   4   9   7     6287.15     6215.58    123.87 o 
   5   9   7    12686.34    12995.50    173.50 o 
   6   9   7        4.84       93.36     33.91 o 
   7   9   7    20518.18    20523.52    220.03 o 
   8   9   7      627.89      616.04     47.88 o 
   9   9   7     7314.94     7199.08    126.26 o 
  10   9   7    15552.76    15661.69    194.83 o 
  11   9   7     5856.57     6045.71    183.08 o 
  12   9   7     8130.49     8176.71    159.39 o 
  13   9   7     6099.25     6308.37    166.32 o 
  14   9   7      370.14      478.01     67.61 o 
  15   9   7     5771.70     6070.54    170.13 o 
  16   9   7     7988.29     8032.18    203.55 o 
  17   9   7     6037.54     6047.03    179.41 o 
  18   9   7     1382.34     1408.55    105.02 o 
  19   9   7     4332.01     4528.39    200.86 o 
   0  10   7    19568.41    18998.93    372.76 o 
   1  10   7     1489.79     1655.79     71.02 o 
   2  10   7     6171.79     6040.14    126.16 o 
   3  10   7     1779.32     1793.65     76.76 o 
   4  10   7       16.24       20.60     32.87 o 
   5  10   7     2268.18     2113.54     96.80 o 
   6  10   7    16989.12    16089.43    218.08 o 
   7  10   7        7.60       71.28     39.93 o 
   8  10   7    14455.96    14506.58    210.14 o 
   9  10   7      846.04      981.41     83.70 o 
  10  10   7      823.27      823.75     63.85 o 
  11  10   7     2638.08     2667.72    107.95 o 
  12  10   7     6280.41     6146.88    154.51 o 
  13  10   7      518.52      505.46     64.74 o 
  14  10   7     5177.59     5638.73    164.37 o 
  15  10   7      182.83      130.19     67.33 o 
  16  10   7     2958.47     2947.75    134.04 o 
  17  10   7      191.85      126.42     61.98 o 
  18  10   7       46.71       19.91     61.56 o 
   1  11   7     2264.24     2170.27     92.58 o 
   2  11   7     1336.72     1079.01     72.99 o 
   3  11   7     1550.60     1555.83     77.22 o 
   4  11   7     6553.92     6672.45    141.31 o 
   5  11   7     3473.91     3242.77    103.94 o 
   6  11   7     1509.35     1675.08     82.46 o 
   7  11   7     7878.71     7826.24    171.68 o 
   8  11   7      588.24      569.78     61.06 o 
   9  11   7     4966.56     4977.70    129.51 o 
  10  11   7     1619.51     1663.70     86.56 o 
  11  11   7     7241.09     6957.94    179.12 o 
  12  11   7     1438.58     1466.60     97.37 o 
  13  11   7    10384.37    10874.79    230.16 o 
  14  11   7      986.64     1020.32    100.61 o 
  15  11   7     8330.26     8437.95    253.73 o 
  16  11   7      222.09      250.64     86.20 o 
   0  12   7      601.97      518.41     98.46 o 
   1  12   7      112.86      157.33     52.43 o 
   2  12   7     1228.56     1259.50    119.01 o 
   3  12   7     2436.37     2400.25    103.43 o 
   4  12   7      708.19      717.53     70.29 o 
   5  12   7     4740.70     4403.04    124.58 o 
   6  12   7     4319.08     4246.64    143.10 o 
   7  12   7     4941.01     5025.99    133.09 o 
   8  12   7     1330.20     1228.20     78.66 o 
   9  12   7     3502.91     3727.70    119.62 o 
  10  12   7       93.09       43.41     50.57 o 
  11  12   7       19.47      -26.28     51.55 o 
  12  12   7       17.59       78.89     58.40 o 
  13  12   7      210.50      123.33     62.77 o 
  14  12   7      113.80       16.30     71.95 o 
   1  13   7    27532.89    27266.45    377.42 o 
   2  13   7     2788.76     2917.51    125.55 o 
   3  13   7    16058.61    15940.27    277.54 o 
   4  13   7     4940.17     4818.36    152.79 o 
   5  13   7     5559.44     5499.05    160.08 o 
   6  13   7      201.28       64.91     51.12 o 
   7  13   7        0.03       63.48     46.54 o 
   8  13   7     3267.24     3246.28    117.50 o 
   9  13   7      264.25      162.62     54.58 o 
  10  13   7     5363.23     5553.19    172.42 o 
  11  13   7      500.03      434.15     78.41 o 
  12  13   7     1397.76     1462.02    109.78 o 
   0  14   7    14227.66    15321.64    398.81 o 
   1  14   7      104.17       98.98     57.13 o 
   2  14   7     3536.69     3990.87    148.12 o 
   3  14   7     2917.17     2647.94    123.90 o 
   4  14   7      741.50      681.99     80.29 o 
   5  14   7     4332.65     4260.48    191.52 o 
   6  14   7      886.38      884.52     91.19 o 
   7  14   7     6344.03     6422.07    186.76 o 
   8  14   7     4919.65     4903.02    156.54 o 
   9  14   7     3723.41     3800.01    153.99 o 
   1  15   7     2356.60     2275.04    126.02 o 
   2  15   7       36.17       14.52     58.93 o 
   3  15   7       13.24      -56.29     56.29 o 
   4  15   7      524.13      451.30     82.29 o 
   5  15   7      905.89      664.93     87.87 o 
   0   0   8    11937.46    13573.74    240.71 o 
   1   0   8     1471.06     1430.25     48.26 o 
   2   0   8     6296.60     6897.87     99.23 o 
   3   0   8    59433.22    57339.64    489.69 o 
   4   0   8     1867.25     2083.48     58.33 o 
   5   0   8    95018.67    91416.81    705.47 o 
   6   0   8    18638.32    21115.40    228.93 o 
   7   0   8      860.89      906.23     71.06 o 
   8   0   8    64405.67    66752.82    549.38 o 
   9   0   8    35498.35    36385.73    360.05 o 
  10   0   8    44384.90    42919.62    416.36 o 
  11   0   8    20994.54    20589.01    233.01 o 
  12   0   8   120564.54   118772.95   1005.18 o 
  13   0   8     6217.77     6319.64    150.56 o 
  14   0   8    81507.86    82618.40    827.22 o 
  15   0   8      498.22      603.61     65.30 o 
  16   0   8    41108.17    39604.58    584.47 o 
  17   0   8    12056.44    12052.75    313.65 o 
  18   0   8     4775.33     4876.45    205.00 o 
  19   0   8    14219.48    14468.56    460.66 o 
  20   0   8      264.17      253.54     83.64 o 
  21   0   8     2957.42     2864.93    182.26 o 
  22   0   8     8881.08     8700.67    302.90 o 
  23   0   8     4384.52     4616.06    235.91 o 
   1   1   8    39169.36    39685.90    246.50 o 
   2   1   8    31021.90    30254.35    204.19 o 
   3   1   8     1421.79     1585.29     33.59 o 
   4   1   8    94987.59    94218.50    511.63 o 
   5   1   8    22229.28    21658.54    153.67 o 
   6   1   8    87320.69    88002.45    485.95 o 
   7   1   8    25701.90    26733.99    185.17 o 
   8   1   8    30968.07    31071.58    217.84 o 
   9   1   8     5681.96     5295.83     70.06 o 
  10   1   8       23.54       18.76     16.14 o 
  11   1   8     3379.77     3357.77     66.88 o 
  12   1   8      703.60      760.91     36.27 o 
  13   1   8    28719.80    28577.68    354.87 o 
  14   1   8     5003.59     5000.00    106.35 o 
  15   1   8    12403.43    12054.38    181.40 o 
  16   1   8    12957.51    13079.17    194.93 o 
  17   1   8      200.18      193.25     45.10 o 
  18   1   8     8031.36     8126.79    173.52 o 
  19   1   8     1900.26     1884.42    101.88 o 
  20   1   8     5305.97     5403.24    162.97 o 
  21   1   8     6625.13     6503.87    181.62 o 
  22   1   8     1898.79     1973.22    116.97 o 
  23   1   8     4016.54     4239.24    161.20 o 
   0   2   8    97719.59    91932.62    702.59 o 
   1   2   8     1341.24     1480.19     35.63 o 
   2   2   8   100150.81   100499.59    560.55 o 
   3   2   8      676.06      813.96     33.52 o 
   4   2   8    81267.85    83067.11    497.99 o 
   5   2   8     1561.82     1683.32     48.24 o 
   6   2   8    17414.58    16409.53    131.04 o 
   7   2   8     6875.40     7612.94     80.23 o 
   8   2   8     4764.49     5133.78     81.12 o 
   9   2   8     4259.37     4252.65     65.21 o 
  10   2   8     5101.97     5721.22     82.97 o 
  11   2   8       60.75      123.71     22.31 o 
  12   2   8     2620.93     2508.32     61.74 o 
  13   2   8     1040.34     1312.64     94.68 o 
  14   2   8       93.93      119.06     39.61 o 
  15   2   8      114.63      142.18     38.07 o 
  16   2   8      135.44      159.65     40.51 o 
  17   2   8     3596.31     3321.59    103.74 o 
  18   2   8     6167.17     6202.44    160.69 o 
  19   2   8      992.73      864.48     74.03 o 
  20   2   8    17834.77    17489.82    295.21 o 
  21   2   8      361.88      278.41     65.32 o 
  22   2   8    10142.38    10971.30    243.52 o 
  23   2   8       33.38       42.80     60.03 o 
   1   3   8    44401.63    42487.59    278.54 o 
   2   3   8     7500.24     8321.86     91.97 o 
   3   3   8      720.13      766.46     33.03 o 
   4   3   8     1343.64     1380.04     53.79 o 
   5   3   8     8849.57     8171.95     96.23 o 
   6   3   8     7206.27     7370.26     83.68 o 
   7   3   8    19828.88    19025.80    156.24 o 
   8   3   8    30824.88    30397.11    221.43 o 
   9   3   8    24385.46    24387.29    187.17 o 
  10   3   8    11008.40    11145.90    118.68 o 
  11   3   8     1189.30     1305.12     47.98 o 
  12   3   8     1626.15     1471.41     55.24 o 
  13   3   8    12618.02    12147.43    192.22 o 
  14   3   8      828.65      759.70     55.52 o 
  15   3   8     5819.63     5525.58    123.66 o 
  16   3   8    12036.49    12045.18    203.04 o 
  17   3   8       23.50      -18.02     34.38 o 
  18   3   8    17740.67    17366.10    253.89 o 
  19   3   8      153.06      171.77     49.23 o 
  20   3   8     2637.91     2584.07    114.21 o 
  21   3   8     7031.66     7096.64    191.40 o 
  22   3   8       10.69       29.35     57.77 o 
  23   3   8     1906.32     1981.31    121.50 o 
   0   4   8     2046.35     1922.84     65.35 o 
   1   4   8    40497.98    41984.24    258.46 o 
   2   4   8     1291.57     1617.22     38.15 o 
   3   4   8    42513.37    40870.22    280.72 o 
   4   4   8    23726.91    25221.35    198.00 o 
   5   4   8    42807.21    44015.88    287.51 o 
   6   4   8    37931.46    36859.21    260.33 o 
   7   4   8      390.29      595.95     30.82 o 
   8   4   8    55413.07    54047.99    365.02 o 
   9   4   8    18391.81    17955.55    173.21 o 
  10   4   8    15227.57    14814.43    151.36 o 
  11   4   8    43351.10    42300.62    311.55 o 
  12   4   8    12573.37    12415.44    156.65 o 
  13   4   8     5438.43     5420.39    121.93 o 
  14   4   8    12652.84    12271.80    184.05 o 
  15   4   8     5080.02     4819.63    118.63 o 
  16   4   8     4741.53     4675.01    119.12 o 
  17   4   8    15832.60    15964.04    231.00 o 
  18   4   8     4897.62     5071.97    138.98 o 
  19   4   8     5332.65     5413.90    141.16 o 
  20   4   8     4776.57     4789.02    136.98 o 
  21   4   8      206.37      149.22     54.31 o 
  22   4   8     3187.90     3493.64    144.35 o 
   1   5   8    10486.51    10714.21     99.64 o 
   2   5   8     3659.68     3703.98     54.97 o 
   3   5   8     4080.50     4047.07     56.94 o 
   4   5   8     4289.57     4398.38     70.32 o 
   5   5   8     6193.62     6178.61     79.82 o 
   6   5   8       81.18      145.83     23.29 o 
   7   5   8    28630.29    28867.02    229.43 o 
   8   5   8     1104.04     1247.65     47.85 o 
   9   5   8      616.51      724.44     42.52 o 
  10   5   8     9252.54     9286.81    118.41 o 
  11   5   8       58.24      167.82     29.16 o 
  12   5   8     1719.57     1517.26     62.33 o 
  13   5   8     6297.22     6295.52    114.17 o 
  14   5   8       14.09       27.79     35.42 o 
  15   5   8     5262.03     5178.09    124.60 o 
  16   5   8      205.94      213.98     44.11 o 
  17   5   8     2115.25     1885.74     89.00 o 
  18   5   8      186.10      139.18     46.71 o 
  19   5   8     2904.64     2774.53    114.76 o 
  20   5   8      480.03      443.25     67.51 o 
  21   5   8     2737.16     2648.70    129.75 o 
  22   5   8       72.57       48.71     61.59 o 
   0   6   8       46.00       38.45     22.05 o 
   1   6   8      231.25      307.36     26.12 o 
   2   6   8     1329.38     1414.51     39.70 o 
   3   6   8      153.02      110.53     17.90 o 
   4   6   8    11927.02    11645.41    117.94 o 
   5   6   8     5371.43     5462.06     84.68 o 
   6   6   8    15357.02    15683.44    154.59 o 
   7   6   8      837.12      898.41     53.66 o 
   8   6   8    26385.94    25541.69    217.84 o 
   9   6   8     5919.71     5746.91    115.72 o 
  10   6   8    13945.31    13641.10    150.61 o 
  11   6   8       43.82        8.37     25.22 o 
  12   6   8    19547.82    19714.63    214.82 o 
  13   6   8      330.73      345.90     41.64 o 
  14   6   8    11072.10    10681.14    188.76 o 
  15   6   8        9.32       52.52     40.95 o 
  16   6   8    10687.70    10378.06    211.05 o 
  17   6   8     1570.63     1532.05     96.86 o 
  18   6   8     2475.61     2457.95    117.23 o 
  19   6   8      280.92      291.72     80.87 o 
  20   6   8      315.75      334.93     68.75 o 
  21   6   8      193.33      211.09     69.17 o 
   1   7   8    19531.64    19688.38    160.12 o 
   2   7   8       19.65       65.58     21.36 o 
   3   7   8     7978.39     8027.98    107.55 o 
   4   7   8     2077.60     2279.38     58.88 o 
   5   7   8    10431.29    10453.66    154.36 o 
   6   7   8     6734.06     6529.55    101.27 o 
   7   7   8    21678.32    21209.25    203.09 o 
   8   7   8    11608.16    11486.10    142.60 o 
   9   7   8     5203.16     5283.42    101.97 o 
  10   7   8    11131.62    11242.83    153.19 o 
  11   7   8       17.54       26.51     29.72 o 
  12   7   8     2016.05     2103.24     82.21 o 
  13   7   8     2599.50     2761.86     94.43 o 
  14   7   8     2779.46     3025.84    115.04 o 
  15   7   8     7295.23     7345.79    177.14 o 
  16   7   8    12345.46    11857.72    231.17 o 
  17   7   8      875.34      852.14     83.82 o 
  18   7   8     9816.38     9684.25    220.39 o 
  19   7   8     3297.03     3239.47    155.87 o 
  20   7   8     2223.95     2296.70    135.94 o 
   0   8   8    70856.66    71775.06    658.21 o 
   1   8   8     3892.22     4138.11     77.30 o 
   2   8   8    76492.66    75070.55    591.32 o 
   3   8   8    36395.69    35916.90    302.18 o 
   4   8   8    39595.13    39200.70    324.29 o 
   5   8   8      199.51      273.41     34.18 o 
   6   8   8       85.19      199.76     32.41 o 
   7   8   8      208.81      214.67     34.57 o 
   8   8   8      954.35      944.20     52.15 o 
   9   8   8    14380.98    14136.74    177.40 o 
  10   8   8      787.97      829.18     53.19 o 
  11   8   8    25641.88    26206.86    280.33 o 
  12   8   8      408.81      372.96     49.59 o 
  13   8   8     3314.06     3162.19    103.06 o 
  14   8   8       57.44        7.49     43.96 o 
  15   8   8    11755.69    10987.78    222.84 o 
  16   8   8     5196.26     5155.85    157.08 o 
  17   8   8     6772.60     6881.92    186.52 o 
  18   8   8     5589.26     5288.93    169.63 o 
  19   8   8     4748.98     4962.73    168.89 o 
  20   8   8     3451.41     3294.96    198.47 o 
   1   9   8    11983.40    11869.78    171.35 o 
   2   9   8     8973.28     9270.14    167.88 o 
   3   9   8       88.38      126.59     35.30 o 
   4   9   8    10967.13    10470.05    181.35 o 
   5   9   8      128.27      163.05     36.87 o 
   6   9   8    23331.29    22482.28    250.16 o 
   7   9   8     5934.55     5776.59    111.34 o 
   8   9   8    14093.57    14461.58    183.89 o 
   9   9   8     4205.48     4149.22     99.62 o 
  10   9   8     4279.17     4360.42    103.37 o 
  11   9   8      835.01      847.41     61.23 o 
  12   9   8      230.19      283.47     49.81 o 
  13   9   8     1236.87     1361.52     82.57 o 
  14   9   8     1426.08     1498.02    112.98 o 
  15   9   8      925.99     1011.23     87.96 o 
  16   9   8    11760.42    12068.71    246.81 o 
  17   9   8      436.37      325.19     69.66 o 
  18   9   8    11604.04    12286.98    296.25 o 
   0  10   8     3684.76     3546.47    164.58 o 
   1  10   8       62.06       53.61     36.90 o 
   2  10   8     4410.80     4042.35    114.48 o 
   3  10   8     3515.04     3751.19    105.27 o 
   4  10   8      652.03      572.97     53.26 o 
   5  10   8       94.35      108.55     38.39 o 
   6  10   8     3281.18     3270.81    100.77 o 
   7  10   8     1396.38     1290.50     87.23 o 
   8  10   8    18819.33    18034.28    241.50 o 
   9  10   8      144.81      144.09     44.80 o 
  10  10   8    31601.10    31087.88    329.62 o 
  11  10   8      976.93      974.79     81.45 o 
  12  10   8    28043.82    28673.88    356.03 o 
  13  10   8      112.36      108.28     52.89 o 
  14  10   8    24313.29    24672.25    358.24 o 
  15  10   8      626.17      807.11     93.96 o 
  16  10   8    15014.53    15852.73    291.54 o 
  17  10   8       10.95       -6.52     57.76 o 
   1  11   8     5467.32     5298.76    146.52 o 
   2  11   8     9943.40     9998.40    199.61 o 
   3  11   8      141.03      116.07     45.57 o 
   4  11   8    21011.42    20256.66    278.16 o 
   5  11   8     5428.86     5296.36    130.33 o 
   6  11   8    23618.40    23151.01    285.81 o 
   7  11   8    11668.92    11421.58    207.48 o 
   8  11   8     6524.10     6721.40    165.81 o 
   9  11   8      432.45      488.00     59.60 o 
  10  11   8       42.46       70.61     46.20 o 
  11  11   8     1769.33     1719.56    103.11 o 
  12  11   8     1574.89     1598.21    102.82 o 
  13  11   8     4168.28     4265.54    174.20 o 
  14  11   8      837.66      714.55    102.47 o 
  15  11   8     5851.92     5417.92    207.63 o 
  16  11   8     1347.83     1344.80    129.31 o 
   0  12   8    11347.85    11168.94    339.40 o 
   1  12   8      975.04     1006.33     82.52 o 
   2  12   8    15803.68    15733.53    266.58 o 
   3  12   8     7986.11     8167.70    190.25 o 
   4  12   8    15259.82    15216.02    264.24 o 
   5  12   8    12793.67    12902.07    227.08 o 
   6  12   8     9761.27     9885.18    198.87 o 
   7  12   8      135.30      119.47     48.30 o 
   8  12   8     2366.01     2624.43    105.77 o 
   9  12   8     4056.61     4354.59    132.00 o 
  10  12   8       81.43       90.15     53.34 o 
  11  12   8     4350.93     4549.75    153.70 o 
  12  12   8     1329.25     1641.91    144.74 o 
  13  12   8      733.69      739.12     85.24 o 
  14  12   8     1003.23     1240.07    125.74 o 
   1  13   8     3070.75     3420.59    135.70 o 
   2  13   8      502.97      524.37     75.03 o 
   3  13   8       42.14       65.74     55.61 o 
   4  13   8     4177.48     4390.07    150.33 o 
   5  13   8     1893.77     1951.64    109.98 o 
   6  13   8     4156.35     4256.91    149.80 o 
   7  13   8       94.03       75.30     57.40 o 
   8  13   8     1338.65     1448.26     96.98 o 
   9  13   8     2563.30     2650.18    111.88 o 
  10  13   8      653.86      697.16     86.54 o 
  11  13   8        2.43        2.10     56.27 o 
  12  13   8      434.22      295.17     73.50 o 
   0  14   8        5.40       67.85     82.28 o 
   1  14   8      601.03      575.96    102.83 o 
   2  14   8      423.23      410.90     79.77 o 
   3  14   8     1164.25     1338.04    102.47 o 
   4  14   8     1824.98     1910.80    116.91 o 
   5  14   8       85.34      153.87     65.38 o 
   6  14   8     4855.71     5003.10    169.33 o 
   7  14   8        0.49       70.52     63.19 o 
   8  14   8     3235.78     3180.83    141.97 o 
   9  14   8      191.95       54.99     63.56 o 
   1  15   8     2727.96     2711.05    135.31 o 
   2  15   8      112.35      124.93     63.63 o 
   3  15   8       87.49      112.46     63.93 o 
   1   1   9    51596.52    50686.02    307.57 o 
   2   1   9     6410.55     6712.37     74.32 o 
   3   1   9     6011.53     6192.87     73.99 o 
   4   1   9    23733.96    23810.09    212.11 o 
   5   1   9     4202.07     4651.98     59.54 o 
   6   1   9    14129.79    13781.47    117.47 o 
   7   1   9      231.04      277.98     21.03 o 
   8   1   9      148.11      167.64     19.89 o 
   9   1   9     1178.24     1328.84     42.99 o 
  10   1   9     2201.54     2359.15     51.05 o 
  11   1   9    20352.68    20662.20    168.79 o 
  12   1   9     3190.00     3333.09     74.54 o 
  13   1   9    88812.24    87690.03    736.93 o 
  14   1   9     3859.50     3582.34     98.09 o 
  15   1   9    42648.99    42444.23    563.69 o 
  16   1   9     1123.97      984.08     70.20 o 
  17   1   9     6166.99     6180.53    158.99 o 
  18   1   9     2274.78     2074.99    103.06 o 
  19   1   9      504.10      416.63     65.05 o 
  20   1   9       10.35       45.28     50.46 o 
  21   1   9      422.04      523.08     76.70 o 
  22   1   9     1365.23     1060.25     96.23 o 
  23   1   9     1661.59     1771.53    133.27 o 
   0   2   9      963.13     1058.64     46.47 o 
   1   2   9    10986.38    11040.18    128.15 o 
   2   2   9      133.68      172.97     18.60 o 
   3   2   9   104737.94   103268.11    607.42 o 
   4   2   9     4003.51     3705.46     63.60 o 
   5   2   9   118967.45   118634.81    692.15 o 
   6   2   9    12565.05    11920.04    122.27 o 
   7   2   9     9455.08     9243.95     90.95 o 
   8   2   9     5706.12     5518.78     70.24 o 
   9   2   9     9483.48     9277.29    110.52 o 
  10   2   9     2037.19     2395.90     59.02 o 
  11   2   9    10813.85    10497.31    123.37 o 
  12   2   9    19241.46    18560.12    186.07 o 
  13   2   9    13572.65    13317.38    185.24 o 
  14   2   9    11999.45    11889.83    178.49 o 
  15   2   9      917.84      850.80     58.55 o 
  16   2   9     3091.76     3010.50    104.05 o 
  17   2   9     3566.40     3645.78    118.62 o 
  18   2   9       12.94        2.20     45.24 o 
  19   2   9     2789.05     2833.34    122.53 o 
  20   2   9     3432.84     3691.02    141.05 o 
  21   2   9     1417.97     1539.68    106.95 o 
  22   2   9     7009.36     7255.69    220.34 o 
  23   2   9     4065.04     3748.63    153.98 o 
   1   3   9    32766.32    33245.10    213.95 o 
   2   3   9    23288.71    22710.91    168.96 o 
   3   3   9    31440.73    32207.38    235.17 o 
   4   3   9    38751.31    39159.90    275.33 o 
   5   3   9    71641.49    71334.58    448.73 o 
   6   3   9    17455.81    16957.78    155.72 o 
   7   3   9    47778.98    47138.08    325.92 o 
   8   3   9     3174.11     3259.72     68.83 o 
   9   3   9     5123.02     5586.84     84.56 o 
  10   3   9     2502.15     2493.39     68.30 o 
  11   3   9     9328.51     9165.48    130.41 o 
  12   3   9     3083.90     2969.13     73.79 o 
  13   3   9     2597.30     2480.73     78.13 o 
  14   3   9     1106.52     1304.03     68.10 o 
  15   3   9     3651.88     3484.39    102.09 o 
  16   3   9      339.37      266.59     46.02 o 
  17   3   9     1989.29     2034.80     88.96 o 
  18   3   9       98.90      120.57     46.83 o 
  19   3   9    13964.70    14016.69    259.40 o 
  20   3   9      383.61      292.46     63.14 o 
  21   3   9    29008.88    29564.99    417.43 o 
  22   3   9     3058.49     2937.40    137.01 o 
   0   4   9    27604.61    26915.29    321.62 o 
   1   4   9     9566.51     9788.98     91.89 o 
   2   4   9    11146.18    11306.38    106.82 o 
   3   4   9    18905.70    19418.46    167.16 o 
   4   4   9      257.86      288.32     31.62 o 
   5   4   9    12803.92    12310.76    128.40 o 
   6   4   9     1646.02     1776.64     51.15 o 
   7   4   9    44762.60    44104.51    313.35 o 
   8   4   9      137.51      237.92     28.69 o 
   9   4   9    21029.89    21014.72    189.90 o 
  10   4   9    21889.83    21320.73    194.55 o 
  11   4   9       44.79       48.71     24.53 o 
  12   4   9    13985.73    13571.74    160.16 o 
  13   4   9     1258.83     1180.37     60.68 o 
  14   4   9      781.40      805.44     58.91 o 
  15   4   9     5103.37     4888.12    119.56 o 
  16   4   9     1410.94     1240.73     73.18 o 
  17   4   9    12562.31    12620.93    205.74 o 
  18   4   9       75.90       70.95     43.14 o 
  19   4   9    11380.87    10803.41    199.88 o 
  20   4   9     1592.25     1599.72     98.62 o 
  21   4   9      241.10      193.61     65.45 o 
  22   4   9     1742.28     1725.65    115.12 o 
   1   5   9    68749.89    68503.33    399.05 o 
   2   5   9       77.59      202.39     20.50 o 
   3   5   9     4468.51     4222.82     71.70 o 
   4   5   9      574.13      571.50     32.43 o 
   5   5   9    36254.27    36957.54    273.49 o 
   6   5   9     5339.53     5297.77     84.88 o 
   7   5   9    95794.01    95108.48    589.33 o 
   8   5   9    33892.83    33590.04    263.84 o 
   9   5   9   110671.80   110065.99    675.12 o 
  10   5   9    20294.72    19645.49    192.83 o 
  11   5   9    36286.41    36723.92    290.04 o 
  12   5   9     1132.28     1037.00     54.72 o 
  13   5   9     9479.34     9423.25    208.29 o 
  14   5   9     6531.62     6427.06    136.18 o 
  15   5   9     2667.78     2657.72     94.97 o 
  16   5   9    10491.47    10594.65    184.31 o 
  17   5   9     8462.26     8748.45    172.31 o 
  18   5   9    10320.08    10166.90    190.31 o 
  19   5   9     5933.01     6105.51    164.33 o 
  20   5   9     2686.44     2727.48    121.74 o 
  21   5   9     4547.93     4644.75    187.53 o 
   0   6   9    38315.10    35978.04    351.93 o 
   1   6   9     5552.98     5297.25     71.83 o 
   2   6   9    32383.19    32162.82    234.21 o 
   3   6   9     1896.86     1683.48     50.75 o 
   4   6   9     2300.32     2353.65     58.78 o 
   5   6   9     6094.85     6289.71     93.41 o 
   6   6   9    14541.60    14678.84    152.12 o 
   7   6   9    16100.85    15608.79    159.91 o 
   8   6   9    19361.82    19280.30    185.25 o 
   9   6   9    41894.33    41838.95    316.69 o 
  10   6   9     2788.46     2904.58     72.76 o 
  11   6   9    25187.83    25414.49    229.65 o 
  12   6   9     4378.57     4257.53    128.48 o 
  13   6   9       90.35       93.85     35.33 o 
  14   6   9        8.90       21.13     37.93 o 
  15   6   9    16304.34    16312.31    246.90 o 
  16   6   9     2224.07     2206.91    107.68 o 
  17   6   9    20543.49    20748.32    333.04 o 
  18   6   9      225.97      147.49     60.33 o 
  19   6   9    17041.48    17738.90    305.24 o 
  20   6   9     2367.53     2560.03    128.21 o 
  21   6   9     5212.25     5186.22    175.71 o 
   1   7   9    75113.93    75207.48    463.47 o 
   2   7   9      278.01      323.88     35.10 o 
   3   7   9    61059.54    60606.87    408.22 o 
   4   7   9      235.24      238.18     29.06 o 
   5   7   9    12652.58    12742.76    141.55 o 
   6   7   9      146.10      103.17     27.12 o 
   7   7   9     4353.59     4339.62     87.20 o 
   8   7   9    11571.56    11409.58    144.73 o 
   9   7   9       16.67       23.32     29.32 o 
  10   7   9    11940.99    11928.16    161.16 o 
  11   7   9      921.95      950.79     58.53 o 
  12   7   9      515.09      581.99     54.75 o 
  13   7   9      444.98      331.02     48.44 o 
  14   7   9      315.62      290.70     58.33 o 
  15   7   9     6729.85     6823.27    172.14 o 
  16   7   9     4167.13     4066.07    140.16 o 
  17   7   9     8353.96     8526.79    202.87 o 
  18   7   9     4845.08     5006.21    163.73 o 
  19   7   9      349.94      340.72     71.47 o 
  20   7   9     3962.08     4204.13    159.65 o 
   0   8   9      341.48      611.03     68.71 o 
   1   8   9     6621.81     6780.78    105.11 o 
   2   8   9     3587.54     3845.15     87.76 o 
   3   8   9    10344.55    10273.05    139.40 o 
   4   8   9      708.01      717.83     46.20 o 
   5   8   9     6456.79     6407.93    112.10 o 
   6   8   9      160.17      207.93     34.46 o 
   7   8   9     6670.50     6691.55    117.68 o 
   8   8   9      111.39       97.34     32.20 o 
   9   8   9     1850.20     1762.11     69.15 o 
  10   8   9     2283.22     2266.44     89.05 o 
  11   8   9      351.93      257.84     42.71 o 
  12   8   9     3845.62     3557.19    106.84 o 
  13   8   9       77.69       81.95     42.18 o 
  14   8   9      499.80      514.20     68.58 o 
  15   8   9      482.55      600.64     72.49 o 
  16   8   9      205.72      217.61     60.77 o 
  17   8   9     1009.24      929.91     90.70 o 
  18   8   9        1.80        2.32     57.24 o 
  19   8   9     1054.62     1235.53    102.80 o 
   1   9   9    10181.18    10169.07    187.20 o 
   2   9   9     6188.57     5965.18    132.12 o 
   3   9   9    12990.10    12664.34    186.37 o 
   4   9   9     5375.36     4855.37    105.71 o 
   5   9   9      726.83      752.36     52.96 o 
   6   9   9     3628.50     3411.17     92.41 o 
   7   9   9     3979.56     3984.25     95.88 o 
   8   9   9       22.14       71.11     32.63 o 
   9   9   9     4126.30     4251.08    102.65 o 
  10   9   9     3955.24     3879.30     99.98 o 
  11   9   9    15370.92    15174.24    211.02 o 
  12   9   9     2528.04     2519.74     98.32 o 
  13   9   9    23811.17    23731.74    297.88 o 
  14   9   9       56.79       17.35     50.53 o 
  15   9   9    21653.74    22387.22    359.80 o 
  16   9   9     1308.99     1126.73     94.77 o 
  17   9   9    12165.08    12358.55    257.39 o 
  18   9   9      510.84      474.44     79.90 o 
   0  10   9     4111.79     3969.81    179.68 o 
   1  10   9     3317.43     3124.99    112.07 o 
   2  10   9     4315.26     4083.32    125.59 o 
   3  10   9    10544.51     9971.40    194.71 o 
   4  10   9      142.10      108.10     40.85 o 
   5  10   9     6240.48     6214.52    134.31 o 
   6  10   9    10171.58     9933.56    171.96 o 
   7  10   9      237.36      138.64     43.10 o 
   8  10   9     4625.20     4476.51    120.35 o 
   9  10   9     1385.63     1429.64     85.58 o 
  10  10   9      242.90      251.56     51.49 o 
  11  10   9     7694.02     7971.25    187.42 o 
  12  10   9      625.28      674.73     70.94 o 
  13  10   9      930.14      916.80     79.92 o 
  14  10   9     1454.91     1721.79    132.63 o 
  15  10   9     1260.34     1344.42    109.78 o 
  16  10   9     1517.98     1628.33    121.42 o 
  17  10   9     4279.02     4298.41    161.69 o 
   1  11   9      873.74      919.08     76.39 o 
   2  11   9      319.21      285.36     57.55 o 
   3  11   9     2056.08     2048.70    102.78 o 
   4  11   9      685.33      683.71     72.47 o 
   5  11   9     8776.96     8396.82    188.11 o 
   6  11   9       37.47      146.67     51.62 o 
   7  11   9    13383.54    13478.64    213.65 o 
   8  11   9     4155.97     4086.98    132.78 o 
   9  11   9    18109.68    17973.28    254.84 o 
  10  11   9      859.93      905.31     73.08 o 
  11  11   9     7777.19     8061.31    195.40 o 
  12  11   9        1.69       70.54     57.13 o 
  13  11   9     1145.65     1059.27     98.62 o 
  14  11   9       74.12      -33.75     66.22 o 
  15  11   9     1186.65     1024.97    115.58 o 
   0  12   9     2402.93     2367.34    159.24 o 
   1  12   9     1193.52     1179.54     89.17 o 
   2  12   9      481.17      446.29     67.95 o 
   3  12   9     7056.36     6935.45    178.42 o 
   4  12   9      511.74      689.03     76.91 o 
   5  12   9     2394.59     2334.63    116.42 o 
   6  12   9      188.92      269.78     68.42 o 
   7  12   9     2750.92     2746.17    123.23 o 
   8  12   9      106.76      109.42     54.04 o 
   9  12   9     1411.12     1632.21     97.98 o 
  10  12   9     1640.03     1560.93    115.05 o 
  11  12   9     1975.87     1743.40    117.06 o 
  12  12   9     2336.44     2478.90    128.22 o 
  13  12   9      269.75      201.24     65.64 o 
   1  13   9     3215.69     3355.30    135.66 o 
   2  13   9     4060.21     4086.79    146.78 o 
   3  13   9     7954.88     8007.11    199.44 o 
   4  13   9     7341.13     7328.61    191.74 o 
   5  13   9    14494.53    14118.87    267.91 o 
   6  13   9     4228.58     4474.92    182.98 o 
   7  13   9     7713.30     7881.29    201.66 o 
   8  13   9      398.69      357.85     70.47 o 
   9  13   9     2038.79     2153.68    118.33 o 
  10  13   9      481.91      465.98     94.40 o 
  11  13   9      476.15      400.86     82.88 o 
   0  14   9      126.02        2.96     87.42 o 
   1  14   9     1146.04     1076.58     98.10 o 
   2  14   9      800.44      670.38     83.68 o 
   3  14   9    15132.45    15726.47    294.51 o 
   4  14   9     1929.82     1988.62    122.71 o 
   5  14   9    18845.55    19369.61    331.30 o 
   6  14   9      363.57      357.93     77.20 o 
   7  14   9     4507.37     4892.99    177.90 o 
   8  14   9      345.53      356.20     77.71 o 
   0   0  10   109406.57   108490.29   1175.52 o 
   1   0  10      741.62      781.53     43.23 o 
   2   0  10    36434.62    37713.20    359.30 o 
   3   0  10    38330.61    38958.66    349.61 o 
   4   0  10     4338.64     4709.06     88.27 o 
   5   0  10    36298.83    35268.77    326.41 o 
   6   0  10     3901.06     4073.19     85.17 o 
   7   0  10    36576.01    35299.20    354.06 o 
   8   0  10        5.85       26.93     36.67 o 
   9   0  10    24457.35    25637.63    271.54 o 
  10   0  10     6560.46     7081.60    155.79 o 
  11   0  10      568.00      463.05     42.95 o 
  12   0  10   114028.80   112139.82   1170.65 o 
  13   0  10     2212.65     2397.44    141.21 o 
  14   0  10   130640.27   128376.20   1519.91 o 
  15   0  10    10418.40    10319.72    284.27 o 
  16   0  10    29248.62    27623.32    509.27 o 
  17   0  10    14023.61    13470.05    375.63 o 
  18   0  10     1274.45     1239.81    128.57 o 
  19   0  10     6174.27     6521.92    249.08 o 
  20   0  10      952.45     1032.16    126.69 o 
  21   0  10     1165.05     1082.35    131.54 o 
  22   0  10     7409.28     7824.56    393.92 o 
   1   1  10    61655.55    62129.26    361.34 o 
   2   1  10    25575.16    24840.72    174.51 o 
   3   1  10    15432.79    15162.26    126.00 o 
   4   1  10    85853.80    83622.69    469.65 o 
   5   1  10     1587.54     1559.84     37.58 o 
   6   1  10    51253.04    51956.98    326.24 o 
   7   1  10     5126.13     5257.44     68.68 o 
   8   1  10      352.59      302.76     22.77 o 
   9   1  10    11008.96    10687.72    126.07 o 
  10   1  10     4149.97     4141.25     76.17 o 
  11   1  10    29153.98    29522.56    257.23 o 
  12   1  10    13618.10    13849.65    178.66 o 
  13   1  10    16801.29    16125.02    207.81 o 
  14   1  10     3674.23     3758.07    119.18 o 
  15   1  10     4637.47     4754.68    136.87 o 
  16   1  10       20.54       -1.52     40.51 o 
  17   1  10      159.32      189.24     51.27 o 
  18   1  10     2344.97     2319.45    110.61 o 
  19   1  10      801.87      722.76     77.54 o 
  20   1  10      651.75      647.43     77.56 o 
  21   1  10     2624.68     2707.35    129.12 o 
  22   1  10     1673.91     1774.60    115.13 o 
   0   2  10   101674.09   101255.00    932.07 o 
   1   2  10     8738.02     9997.23     97.95 o 
   2   2  10    37396.56    37159.70    248.80 o 
   3   2  10    24607.39    26155.21    192.04 o 
   4   2  10    36568.68    36530.19    263.25 o 
   5   2  10    20105.23    20177.51    174.04 o 
   6   2  10    21828.77    21481.33    183.34 o 
   7   2  10    19909.20    19664.86    175.32 o 
   8   2  10     4545.39     4527.38     89.56 o 
   9   2  10     4726.38     4775.96     81.67 o 
  10   2  10     4013.57     4254.96     78.89 o 
  11   2  10      776.46      738.30     40.83 o 
  12   2  10     3611.01     3738.74     81.65 o 
  13   2  10       97.88       44.81     30.20 o 
  14   2  10      918.91      999.65     61.58 o 
  15   2  10     7165.80     7253.79    142.90 o 
  16   2  10     2328.31     2264.57    102.50 o 
  17   2  10     3780.23     3681.79    136.51 o 
  18   2  10     5913.33     5501.65    160.03 o 
  19   2  10     6759.60     6698.74    180.05 o 
  20   2  10     9695.77     9604.13    220.88 o 
  21   2  10     2157.48     2359.33    125.68 o 
  22   2  10     2512.74     2898.82    139.15 o 
   1   3  10    10227.23    10192.81     93.98 o 
   2   3  10     6507.40     6561.24     77.25 o 
   3   3  10    15784.93    16309.20    150.39 o 
   4   3  10    14037.87    13821.30    141.47 o 
   5   3  10      548.41      519.85     31.74 o 
   6   3  10      445.57      397.73     30.04 o 
   7   3  10     4859.91     5268.42     84.32 o 
   8   3  10    30372.58    29477.65    237.04 o 
   9   3  10     3899.42     3793.98     82.19 o 
  10   3  10    23782.31    23440.29    207.90 o 
  11   3  10     5415.67     5301.88     91.35 o 
  12   3  10     7281.06     7094.35    112.42 o 
  13   3  10     4367.59     4358.27    100.90 o 
  14   3  10      181.66      112.80     40.13 o 
  15   3  10     2249.75     2160.02     85.07 o 
  16   3  10    11026.57    10778.53    183.78 o 
  17   3  10      115.04      127.23     46.93 o 
  18   3  10    24703.34    24413.46    351.50 o 
  19   3  10       45.42       54.33     62.39 o 
  20   3  10     1148.48     1161.59     96.43 o 
  21   3  10      648.83      726.89     86.81 o 
  22   3  10      468.33      367.21     76.85 o 
   0   4  10    30682.64    28925.90    297.49 o 
   1   4  10      384.13      244.10     19.84 o 
   2   4  10     4835.67     4726.35     70.23 o 
   3   4  10      415.95      397.28     28.68 o 
   4   4  10    29712.22    30698.65    237.69 o 
   5   4  10    12463.44    12431.75    133.05 o 
   6   4  10    96209.28    94308.77    582.70 o 
   7   4  10     2408.84     2534.10     62.83 o 
   8   4  10    97908.34    97378.76    605.31 o 
   9   4  10     2694.80     2838.90     68.40 o 
  10   4  10    20876.80    21247.76    198.15 o 
  11   4  10      387.02      418.74     36.33 o 
  12   4  10       22.71       88.18     29.30 o 
  13   4  10     1600.76     1436.70     66.03 o 
  14   4  10     2098.31     2168.11     91.00 o 
  15   4  10       59.87       83.68     39.30 o 
  16   4  10        0.80      -36.97     36.97 o 
  17   4  10      240.08      212.58     48.25 o 
  18   4  10    10606.20    10462.71    192.59 o 
  19   4  10       48.76       60.51     51.49 o 
  20   4  10    18978.88    19245.41    322.45 o 
  21   4  10      469.99      326.03     72.24 o 
  22   4  10    14323.52    14993.82    586.30 o 
   1   5  10       19.25       93.43     21.74 o 
   2   5  10    29480.70    28914.94    227.66 o 
   3   5  10      777.48      815.23     38.25 o 
   4   5  10    10527.25    10690.80    123.92 o 
   5   5  10      107.91      164.50     25.86 o 
   6   5  10       55.56      125.51     25.44 o 
   7   5  10     2923.01     3166.36     78.35 o 
   8   5  10      757.16      827.08     48.21 o 
   9   5  10      859.68      985.58     49.89 o 
  10   5  10    14999.24    14916.96    163.02 o 
  11   5  10      324.33      346.40     35.72 o 
  12   5  10    16309.98    16146.60    192.67 o 
  13   5  10       43.81       81.57     35.29 o 
  14   5  10      212.01      229.91     43.98 o 
  15   5  10       79.05       15.34     39.17 o 
  16   5  10     6710.31     6793.85    149.75 o 
  17   5  10      452.99      356.34     55.70 o 
  18   5  10      990.42      955.21     78.98 o 
  19   5  10        3.27       -0.83     49.99 o 
  20   5  10     1842.25     1930.29    125.09 o 
  21   5  10       25.50      -55.83     67.10 o 
   0   6  10     1309.93     1237.34     56.45 o 
   1   6  10      209.96      314.44     30.24 o 
   2   6  10     1759.79     1775.44     52.67 o 
   3   6  10     3956.60     3703.41     72.56 o 
   4   6  10    29241.35    28647.24    234.45 o 
   5   6  10     4048.75     4035.67     77.57 o 
   6   6  10     5893.77     5624.19     92.68 o 
   7   6  10     2886.64     3073.11     71.55 o 
   8   6  10    24318.95    23992.97    217.37 o 
   9   6  10     3989.49     4110.04     84.83 o 
  10   6  10     6944.56     7249.49    112.27 o 
  11   6  10      776.57      827.83     47.05 o 
  12   6  10     8364.08     8417.69    137.93 o 
  13   6  10     1394.15     1354.79     67.95 o 
  14   6  10     2131.92     2330.21    113.73 o 
  15   6  10     1049.36     1036.15     76.07 o 
  16   6  10     8005.20     8261.26    238.65 o 
  17   6  10      167.38      164.29     58.76 o 
  18   6  10     4736.28     4965.00    160.72 o 
  19   6  10      552.67      607.79     78.91 o 
  20   6  10     2514.61     2600.06    129.69 o 
   1   7  10    11319.23    11195.65    145.91 o 
   2   7  10    15203.83    15328.59    157.22 o 
   3   7  10     2965.03     3177.01     71.24 o 
   4   7  10     4876.24     4772.21     90.63 o 
   5   7  10     1031.50     1064.30     47.95 o 
   6   7  10      435.93      496.03     39.26 o 
   7   7  10      771.88      822.59     46.91 o 
   8   7  10     4419.84     4592.30     94.12 o 
   9   7  10     4352.98     4625.51     95.72 o 
  10   7  10    26252.31    25892.95    260.75 o 
  11   7  10     6203.88     5830.46    122.35 o 
  12   7  10     8830.31     9056.95    164.79 o 
  13   7  10     3183.89     3324.38    107.41 o 
  14   7  10     3686.59     3451.85    127.07 o 
  15   7  10     1773.43     1876.17    136.14 o 
  16   7  10    12155.66    12527.68    243.61 o 
  17   7  10       75.26       24.67     53.22 o 
  18   7  10     5146.45     5205.79    167.76 o 
  19   7  10       99.07       72.06     61.57 o 
  20   7  10     3359.84     3512.17    171.84 o 
   0   8  10   106718.79   104575.64   1110.48 o 
   1   8  10     1686.46     1685.33     69.42 o 
   2   8  10    69704.89    69014.15    533.48 o 
   3   8  10    19612.54    19004.46    203.92 o 
   4   8  10    14364.57    14142.68    172.07 o 
   5   8  10    11572.34    11953.52    158.26 o 
   6   8  10     7003.76     6478.50    115.78 o 
   7   8  10    15612.00    15304.40    187.27 o 
   8   8  10     6683.67     6566.28    120.71 o 
   9   8  10      893.46      967.76     56.90 o 
  10   8  10      705.23      727.95     52.28 o 
  11   8  10       37.47       29.64     34.74 o 
  12   8  10     5443.21     5425.10    137.29 o 
  13   8  10     1676.79     1581.04     83.20 o 
  14   8  10    16221.68    16028.11    273.33 o 
  15   8  10     1579.63     1374.61     96.71 o 
  16   8  10    20793.00    20756.25    327.84 o 
  17   8  10     3286.03     3231.33    139.17 o 
  18   8  10     2350.37     2156.54    122.31 o 
  19   8  10     2421.77     2238.79    127.65 o 
   1   9  10    17586.10    17075.15    256.05 o 
   2   9  10     1793.37     1759.70     87.89 o 
   3   9  10     8736.99     8901.80    179.84 o 
   4   9  10       20.81       14.93     34.37 o 
   5   9  10      175.58      261.69     40.43 o 
   6   9  10     1947.62     1979.77     76.55 o 
   7   9  10      470.53      462.75     51.57 o 
   8   9  10     4858.75     4856.89    108.02 o 
   9   9  10     8021.34     7827.26    138.43 o 
  10   9  10    12113.00    12129.34    176.54 o 
  11   9  10    11915.56    12372.16    191.36 o 
  12   9  10     2222.09     2276.21     96.74 o 
  13   9  10     7430.17     8088.99    168.46 o 
  14   9  10      769.89      793.20     81.92 o 
  15   9  10     1091.44     1273.92     97.70 o 
  16   9  10     6026.29     6412.41    240.44 o 
  17   9  10      605.75      563.51     84.45 o 
  18   9  10     6699.75     6866.13    200.64 o 
   0  10  10      142.36       32.76     57.49 o 
   1  10  10     1490.94     1296.84     83.50 o 
   2  10  10     1125.28      992.47     75.82 o 
   3  10  10     3321.32     3469.07    120.88 o 
   4  10  10     4651.18     4947.03    140.85 o 
   5  10  10    14826.90    14888.68    247.87 o 
   6  10  10      368.95      291.39     48.94 o 
   7  10  10     9330.39     9303.69    169.92 o 
   8  10  10     8258.49     8232.53    162.38 o 
   9  10  10     9000.88     9126.04    173.09 o 
  10  10  10    20473.96    20262.90    302.93 o 
  11  10  10     1764.52     2009.06    108.26 o 
  12  10  10    15446.50    15669.69    255.45 o 
  13  10  10     1106.36     1248.23     88.25 o 
  14  10  10    12036.13    12444.79    270.45 o 
  15  10  10     6363.75     6584.49    203.12 o 
  16  10  10    11111.97    11645.28    272.06 o 
   1  11  10    14598.71    13865.70    245.32 o 
   2  11  10    15583.36    15620.19    264.34 o 
   3  11  10     5844.47     5869.70    161.61 o 
   4  11  10    19570.81    20004.92    305.37 o 
   5  11  10       26.61      -22.52     45.77 o 
   6  11  10    10719.55    10749.83    218.13 o 
   7  11  10     1401.97     1450.10    100.69 o 
   8  11  10     1750.23     1698.03    108.43 o 
   9  11  10     4647.18     4653.47    131.60 o 
  10  11  10     3885.18     3916.27    144.17 o 
  11  11  10     4036.96     3960.75    164.65 o 
  12  11  10     5714.00     5825.23    204.23 o 
  13  11  10     4803.67     4766.90    153.64 o 
  14  11  10      870.18     1082.32    135.17 o 
  15  11  10     2250.23     2572.83    155.86 o 
   0  12  10      320.11      268.00    107.22 o 
   1  12  10      536.77      447.32     68.61 o 
   2  12  10     2278.04     2344.93    113.06 o 
   3  12  10     4188.90     3937.19    142.34 o 
   4  12  10    19691.60    19252.40    308.78 o 
   5  12  10     4139.12     4294.15    146.73 o 
   6  12  10    16769.01    17323.16    315.13 o 
   7  12  10     2851.91     3017.47    128.54 o 
   8  12  10    11252.67    11146.61    247.60 o 
   9  12  10     1032.77     1043.43     92.27 o 
  10  12  10     1628.49     1728.88    118.01 o 
  11  12  10      872.59      858.02    118.59 o 
  12  12  10     1655.86     1712.54    112.71 o 
  13  12  10       50.17       30.91     61.87 o 
   1  13  10     1537.69     1466.12    102.62 o 
   2  13  10      202.29       75.23     56.52 o 
   3  13  10      859.55      747.72     84.72 o 
   4  13  10     8144.54     8054.03    213.47 o 
   5  13  10      218.46      262.05     67.49 o 
   6  13  10     3758.08     3769.90    147.28 o 
   7  13  10       26.37      110.83     62.66 o 
   8  13  10       36.37       71.88     62.32 o 
   9  13  10      937.00     1044.01     98.26 o 
  10  13  10      154.49        5.81     71.76 o 
   0  14  10       31.85      -72.36     72.36 o 
   1  14  10       17.55      -25.48     57.53 o 
   2  14  10      386.62      405.16     75.71 o 
   3  14  10      195.01      178.80     68.39 o 
   4  14  10     1354.59     1208.49    104.72 o 
   5  14  10      631.79      567.30     84.89 o 
   6  14  10     6769.11     7208.89    204.59 o 
   7  14  10     1059.99      892.24    226.21 o 
   1   1  11    76140.67    75004.85    476.28 o 
   2   1  11     3329.55     3435.71     58.28 o 
   3   1  11     7091.44     6525.14     75.36 o 
   4   1  11    16254.73    16251.84    132.57 o 
   5   1  11     5615.90     5885.68     79.63 o 
   6   1  11       26.36      103.67     18.96 o 
   7   1  11     1165.92     1189.67     44.56 o 
   8   1  11    21416.16    21441.99    189.34 o 
   9   1  11       75.18       20.00     22.26 o 
  10   1  11    21453.71    21605.26    197.50 o 
  11   1  11    18417.53    18962.14    182.78 o 
  12   1  11      178.99      125.09     34.56 o 
  13   1  11    32516.93    31361.35    373.16 o 
  14   1  11       22.25        0.03     37.49 o 
  15   1  11    28055.33    27019.12    352.36 o 
  16   1  11     4356.42     4239.81    163.62 o 
  17   1  11     3689.44     3743.76    144.01 o 
  18   1  11    13154.57    13165.52    250.20 o 
  19   1  11     3007.75     2925.87    126.55 o 
  20   1  11     2261.97     2282.20    119.97 o 
  21   1  11        2.90      -14.49     50.90 o 
  22   1  11      477.08      590.95     84.39 o 
   0   2  11   104347.63   102671.45    800.56 o 
   1   2  11    21019.61    22360.11    169.41 o 
   2   2  11    57885.95    57934.55    361.89 o 
   3   2  11    30703.55    28831.15    210.59 o 
   4   2  11        2.64       62.16     20.82 o 
   5   2  11    37184.66    36699.10    271.17 o 
   6   2  11     9284.21     9357.79    122.33 o 
   7   2  11      377.45      449.42     31.84 o 
   8   2  11    45886.95    45635.46    327.80 o 
   9   2  11     8350.78     8189.17    110.08 o 
  10   2  11    26673.94    26393.14    226.83 o 
  11   2  11    17334.77    17079.78    173.70 o 
  12   2  11      159.90      173.50     31.82 o 
  13   2  11     5792.42     5703.01    142.45 o 
  14   2  11      405.99      446.38     57.30 o 
  15   2  11     1324.28     1245.13     81.59 o 
  16   2  11       77.84       97.42     46.69 o 
  17   2  11    11790.88    11862.39    230.30 o 
  18   2  11       55.69       73.11     50.77 o 
  19   2  11     3936.94     4121.46    158.11 o 
  20   2  11        2.33      -47.57     49.96 o 
  21   2  11     1163.70      945.22     93.56 o 
  22   2  11      658.39      669.93     87.55 o 
   1   3  11     3227.08     3451.80     53.16 o 
   2   3  11      518.66      576.93     27.71 o 
   3   3  11     4261.24     4098.18     71.75 o 
   4   3  11    15423.15    15812.62    153.27 o 
   5   3  11    43991.85    43476.93    311.62 o 
   6   3  11    30699.95    30852.70    244.93 o 
   7   3  11    66620.67    65126.20    432.87 o 
   8   3  11     9662.46     9752.26    122.24 o 
   9   3  11    12772.35    12874.62    144.74 o 
  10   3  11    24120.17    23518.54    212.53 o 
  11   3  11     3465.33     3241.85     84.24 o 
  12   3  11     4510.67     4673.31     94.36 o 
  13   3  11      600.69      630.09     49.64 o 
  14   3  11     4388.97     4276.14    111.83 o 
  15   3  11      291.61      306.84     49.44 o 
  16   3  11    19447.20    18915.38    292.68 o 
  17   3  11     2129.83     2079.92    105.34 o 
  18   3  11    19184.35    19304.45    350.71 o 
  19   3  11     9123.57     9265.62    216.03 o 
  20   3  11     9995.80     9997.20    238.65 o 
  21   3  11    13685.33    13636.42    277.79 o 
   0   4  11    29909.27    29807.06    293.05 o 
   1   4  11       16.42       41.87     16.98 o 
   2   4  11    35447.27    34446.88    258.51 o 
   3   4  11     1588.72     1685.47     53.48 o 
   4   4  11    10501.86    10549.44    123.36 o 
   5   4  11     2753.47     2729.39     64.11 o 
   6   4  11        0.06      144.50     28.62 o 
   7   4  11     2677.00     2885.00     71.99 o 
   8   4  11     4797.95     5021.51     88.93 o 
   9   4  11     3491.89     3413.56     76.12 o 
  10   4  11    16219.43    16167.50    171.16 o 
  11   4  11      734.43      794.28     45.40 o 
  12   4  11    28169.91    28244.16    261.49 o 
  13   4  11     1549.99     1668.55     73.91 o 
  14   4  11    26668.35    25888.08    298.33 o 
  15   4  11        3.58      -25.03     36.11 o 
  16   4  11     1465.10     1474.16     79.68 o 
  17   4  11     1599.06     1303.84     97.30 o 
  18   4  11      120.76       45.51     52.39 o 
  19   4  11      817.70      797.73     85.01 o 
  20   4  11     3512.55     3813.79    149.39 o 
  21   4  11      103.68      183.96     67.05 o 
   1   5  11     1458.38     1386.33     46.69 o 
   2   5  11    27864.39    27080.39    221.34 o 
   3   5  11     6281.40     6463.71    118.03 o 
   4   5  11    82825.20    82145.64    524.13 o 
   5   5  11    38086.02    36912.81    283.71 o 
   6   5  11    62544.25    62049.77    422.68 o 
   7   5  11    24445.28    23712.71    213.07 o 
   8   5  11     6113.67     6224.88    102.97 o 
   9   5  11    27116.70    27146.08    238.61 o 
  10   5  11      194.54      126.48     29.14 o 
  11   5  11    13954.00    13512.21    159.19 o 
  12   5  11     3563.93     3555.22     91.37 o 
  13   5  11      849.78      810.50     58.14 o 
  14   5  11     6111.87     6227.10    137.80 o 
  15   5  11      117.74       51.64     40.63 o 
  16   5  11     4349.15     4495.87    126.36 o 
  17   5  11     4596.31     4477.93    129.99 o 
  18   5  11     1165.59      924.83     92.98 o 
  19   5  11     6778.34     6697.38    202.72 o 
  20   5  11     2311.80     2229.15    146.89 o 
  21   5  11     7959.38     8055.09    264.71 o 
   0   6  11    23774.94    24016.70    328.38 o 
   1   6  11     3196.35     2973.81     76.10 o 
   2   6  11     4735.60     4650.37     84.19 o 
   3   6  11    25796.44    25007.08    216.09 o 
   4   6  11     6379.13     6443.29     99.15 o 
   5   6  11     4605.99     4425.19     83.61 o 
   6   6  11    11053.35    10904.39    134.60 o 
   7   6  11       80.46       44.18     26.37 o 
   8   6  11      149.73      223.12     33.09 o 
   9   6  11    21857.23    21531.79    209.39 o 
  10   6  11    12542.86    12590.51    154.67 o 
  11   6  11    20723.75    20560.14    224.97 o 
  12   6  11    25840.91    25664.16    265.29 o 
  13   6  11     2109.17     2138.24     83.72 o 
  14   6  11    33964.59    33938.24    432.52 o 
  15   6  11    10516.07    10299.30    221.86 o 
  16   6  11    15034.09    15610.44    270.60 o 
  17   6  11     5711.24     6321.28    173.87 o 
  18   6  11      638.94      540.53     77.80 o 
  19   6  11     3979.49     4317.70    164.30 o 
  20   6  11    10635.30    11265.07    296.46 o 
   1   7  11    41236.71    40340.24    339.02 o 
   2   7  11    28649.51    27802.14    262.42 o 
   3   7  11    14325.53    14315.74    163.94 o 
   4   7  11    38816.54    37868.77    296.17 o 
   5   7  11     5184.87     5210.58     90.76 o 
   6   7  11    13875.27    13710.27    168.21 o 
   7   7  11      357.20      524.82     42.01 o 
   8   7  11    15590.74    14997.92    177.12 o 
   9   7  11     2540.20     2645.83     82.86 o 
  10   7  11        9.67       63.37     33.47 o 
  11   7  11     1891.74     1895.51     79.23 o 
  12   7  11     1506.98     1421.55    107.41 o 
  13   7  11     8220.08     8144.70    190.62 o 
  14   7  11     1071.93     1070.31     84.95 o 
  15   7  11    11443.88    11729.68    232.02 o 
  16   7  11     1928.53     1963.73    115.21 o 
  17   7  11     8303.78     8533.05    207.34 o 
  18   7  11     6704.56     6576.39    187.44 o 
  19   7  11       50.12      -16.54     58.69 o 
   0   8  11    11507.86    11415.29    247.68 o 
   1   8  11      155.63      129.71     35.84 o 
   2   8  11     7057.66     7301.44    130.98 o 
   3   8  11     3338.99     3506.46     99.47 o 
   4   8  11     5857.21     5636.23    123.19 o 
   5   8  11      180.51      217.20     37.25 o 
   6   8  11     2370.71     2300.19     92.42 o 
   7   8  11      257.35      246.15     38.34 o 
   8   8  11     2886.56     2959.33     86.07 o 
   9   8  11       24.36       15.11     32.21 o 
  10   8  11     2558.32     2462.03     83.32 o 
  11   8  11      162.81      117.45     43.04 o 
  12   8  11     3375.06     3438.76    111.14 o 
  13   8  11      248.47      229.92     52.57 o 
  14   8  11     1606.87     1492.35     91.43 o 
  15   8  11      214.04      167.74     62.19 o 
  16   8  11      616.62      681.94     83.48 o 
  17   8  11       71.27      -38.00     54.44 o 
  18   8  11      102.25       55.18     57.33 o 
   1   9  11    17667.47    17209.77    261.03 o 
   2   9  11     9085.18     8462.31    177.35 o 
   3   9  11    13238.13    13218.99    226.00 o 
   4   9  11     1394.47     1445.80     78.67 o 
   5   9  11      398.68      254.77     49.04 o 
   6   9  11      557.48      541.39     52.65 o 
   7   9  11     1152.81     1143.65     64.77 o 
   8   9  11     2673.99     2674.73    105.81 o 
   9   9  11     2526.40     2771.23     89.77 o 
  10   9  11     6483.11     6560.13    132.53 o 
  11   9  11    10820.15    10526.19    178.94 o 
  12   9  11     5042.55     5375.99    138.73 o 
  13   9  11    11233.97    11284.66    202.17 o 
  14   9  11      483.25      508.65     79.28 o 
  15   9  11    13223.47    13867.32    266.10 o 
  16   9  11     3165.53     3256.52    141.57 o 
  17   9  11     7060.79     7335.09    203.05 o 
   0  10  11     5452.60     5558.82    263.24 o 
   1  10  11     2546.26     2551.28    106.61 o 
   2  10  11     1227.18     1240.82     83.92 o 
   3  10  11    11717.21    11303.48    216.28 o 
   4  10  11       96.51       86.94     48.21 o 
   5  10  11     4297.40     4096.44    133.91 o 
   6  10  11     5285.68     5229.42    150.18 o 
   7  10  11      261.91      334.52     63.27 o 
   8  10  11     2918.77     2817.80    118.24 o 
   9  10  11     2791.58     2777.67    103.85 o 
  10  10  11       27.75       89.82     48.20 o 
  11  10  11     8777.53     9112.54    205.40 o 
  12  10  11     1440.20     1622.84    105.21 o 
  13  10  11      597.64      533.99     70.46 o 
  14  10  11     2051.58     2211.01    130.37 o 
  15  10  11      796.23      723.38     94.86 o 
  16  10  11     1131.58     1113.18    107.62 o 
   1  11  11       39.67      175.19     55.94 o 
   2  11  11      402.10      409.13     66.17 o 
   3  11  11     6166.26     6346.06    170.24 o 
   4  11  11     6114.58     6196.05    168.55 o 
   5  11  11     8904.27     8926.33    288.47 o 
   6  11  11     4113.11     4124.28    142.88 o 
   7  11  11     7408.87     7628.03    189.08 o 
   8  11  11       66.36       70.82     53.60 o 
   9  11  11     9979.21     9891.29    295.43 o 
  10  11  11       67.04       86.06     61.79 o 
  11  11  11     3276.44     3260.12    143.45 o 
  12  11  11      447.18      452.07     74.71 o 
  13  11  11       19.84       51.00     60.39 o 
  14  11  11     2253.11     1809.55    137.29 o 
   0  12  11     8624.33     8424.49    285.94 o 
   1  12  11      146.89      109.73     56.97 o 
   2  12  11     5372.60     5501.02    165.60 o 
   3  12  11     1390.29     1312.97     96.39 o 
   4  12  11     1549.62     1639.15    105.88 o 
   5  12  11       35.15       75.24     55.30 o 
   6  12  11     1422.35     1397.30    101.55 o 
   7  12  11      106.76       82.39     56.62 o 
   8  12  11     4119.23     4509.42    155.12 o 
   9  12  11       55.36      136.80     62.39 o 
  10  12  11     1044.15     1112.09    104.52 o 
  11  12  11      846.74      772.82    104.18 o 
  12  12  11     2789.38     2732.99    156.19 o 
   1  13  11       52.35       63.05     54.32 o 
   2  13  11       27.07      -58.73     58.73 o 
   3  13  11     2670.77     2794.34    145.69 o 
   4  13  11     1389.86     1329.08    102.46 o 
   5  13  11     8251.20     8490.41    213.72 o 
   6  13  11     2227.34     2144.76    144.49 o 
   7  13  11     9815.88    10742.54    241.85 o 
   8  13  11     7971.00     8222.08    221.44 o 
   9  13  11     5459.91     5556.24    179.70 o 
   0  14  11    19846.01    21200.34    508.21 o 
   1  14  11      142.50      129.06     68.33 o 
   2  14  11     8490.09     9246.62    231.43 o 
   3  14  11     4232.21     4354.78    166.19 o 
   4  14  11      443.16      398.82     77.21 o 
   5  14  11     2950.43     2925.96    142.53 o 
   0   0  12    39243.50    37742.43    500.11 o 
   1   0  12      717.19      778.40     48.16 o 
   2   0  12    46071.16    45789.73    410.97 o 
   3   0  12     2084.40     1920.52     76.00 o 
   4   0  12    15612.83    16110.15    194.15 o 
   5   0  12     1212.63     1183.33     54.17 o 
   6   0  12     8296.08     8104.37    145.20 o 
   7   0  12    54384.04    53738.42    520.12 o 
   8   0  12      128.32      219.69     58.80 o 
   9   0  12   117348.53   115543.09   1088.45 o 
  10   0  12     1299.30     1375.15     96.66 o 
  11   0  12    17124.95    17074.21    275.91 o 
  12   0  12    15382.09    14959.22    423.41 o 
  13   0  12     1179.37     1056.54    107.27 o 
  14   0  12     5432.85     5513.12    208.27 o 
  15   0  12    17815.62    18141.11    398.53 o 
  16   0  12     7144.61     6630.65    240.23 o 
  17   0  12    57831.30    56759.38    860.74 o 
  18   0  12     2108.43     2241.58    161.42 o 
  19   0  12    41865.79    43224.02    741.84 o 
  20   0  12     1648.50     1727.97    156.16 o 
  21   0  12      354.56      294.45     96.95 o 
   1   1  12   135398.77   133386.98    721.67 o 
   2   1  12     1311.64     1509.62     40.94 o 
   3   1  12    30623.97    29468.76    224.58 o 
   4   1  12       10.32       76.87     19.57 o 
   5   1  12     1674.38     1734.25     53.72 o 
   6   1  12     2608.80     2720.34     61.19 o 
   7   1  12    38493.95    37958.59    284.84 o 
   8   1  12     4181.06     4104.19     85.69 o 
   9   1  12    43532.88    42998.85    333.58 o 
  10   1  12     5426.05     5450.57    104.02 o 
  11   1  12    17413.91    17849.58    200.31 o 
  12   1  12        6.43       60.07     31.23 o 
  13   1  12     1581.53     1569.22    103.50 o 
  14   1  12      637.97      614.50     84.45 o 
  15   1  12       97.26       22.60     46.23 o 
  16   1  12     1127.79     1197.25     85.55 o 
  17   1  12      118.79      154.64     55.67 o 
  18   1  12     2378.98     2374.54    115.78 o 
  19   1  12        1.18      -42.41     48.73 o 
  20   1  12     1073.63     1194.89     99.12 o 
  21   1  12        6.76       -9.38     54.82 o 
   0   2  12     2918.19     2986.94     76.53 o 
   1   2  12     1890.31     2048.91     52.99 o 
   2   2  12    10431.42    10658.59    110.80 o 
   3   2  12    16318.93    16055.56    154.13 o 
   4   2  12     4798.50     4620.14     78.46 o 
   5   2  12    47523.08    46380.35    329.05 o 
   6   2  12     8060.59     8012.11    106.66 o 
   7   2  12     8829.84     8440.29    108.17 o 
   8   2  12    14467.90    14262.32    152.71 o 
   9   2  12     8005.06     7769.15    110.75 o 
  10   2  12    23461.67    23646.98    215.08 o 
  11   2  12     4343.76     4217.39     89.32 o 
  12   2  12    18715.99    18389.66    219.14 o 
  13   2  12      514.96      649.42     57.95 o 
  14   2  12    10755.17    10709.33    206.41 o 
  15   2  12     7786.31     7633.12    178.62 o 
  16   2  12     5545.94     5658.33    159.57 o 
  17   2  12     6538.40     6462.29    175.98 o 
  18   2  12     4411.06     4017.10    144.23 o 
  19   2  12     8503.35     8433.89    207.09 o 
  20   2  12     1227.54     1128.49     97.32 o 
  21   2  12     4145.22     4531.27    163.92 o 
   1   3  12     4005.82     3826.05     63.58 o 
   2   3  12     1715.86     1533.27     48.33 o 
   3   3  12     8438.43     8151.08    105.31 o 
   4   3  12     3081.20     3045.46     70.03 o 
   5   3  12    19730.12    19419.19    181.03 o 
   6   3  12     3051.20     3098.28     82.55 o 
   7   3  12     9518.11     8917.54    117.46 o 
   8   3  12      277.76      227.71     30.52 o 
   9   3  12      932.84      979.72     47.33 o 
  10   3  12       31.95       46.29     26.76 o 
  11   3  12    12312.42    12219.71    148.19 o 
  12   3  12      258.97      272.73     37.27 o 
  13   3  12    48836.32    47573.62    477.30 o 
  14   3  12       48.90       57.50     43.54 o 
  15   3  12    19414.58    18929.08    290.17 o 
  16   3  12       37.39       87.25     49.98 o 
  17   3  12      176.44      179.82     57.49 o 
  18   3  12      390.94      420.50     68.46 o 
  19   3  12     1864.51     1857.00    112.07 o 
  20   3  12      167.98      138.70     62.37 o 
  21   3  12    11117.78    11454.82    256.53 o 
   0   4  12     9045.43     8742.06    176.54 o 
   1   4  12     9382.16     8786.94    124.19 o 
   2   4  12     3358.17     3403.67     68.97 o 
   3   4  12    39938.38    38237.63    287.22 o 
   4   4  12    14388.16    14152.96    149.51 o 
   5   4  12    44988.70    44185.40    324.80 o 
   6   4  12    19426.18    19275.35    185.51 o 
   7   4  12     6063.87     5853.10     96.68 o 
   8   4  12    27967.25    28158.16    273.42 o 
   9   4  12     6990.85     7119.95    110.33 o 
  10   4  12     6307.66     6236.02    101.85 o 
  11   4  12    17704.18    17629.99    207.56 o 
  12   4  12     3651.60     3725.90     90.09 o 
  13   4  12     6893.49     7168.95    136.40 o 
  14   4  12      668.87      753.07     61.55 o 
  15   4  12      162.58      183.37     51.50 o 
  16   4  12     2299.63     2146.92    107.67 o 
  17   4  12     6410.57     6549.97    176.28 o 
  18   4  12     5463.83     5315.44    165.01 o 
  19   4  12     3634.11     3770.55    146.31 o 
  20   4  12     5217.33     5252.04    193.00 o 
  21   4  12      273.60      260.24     71.57 o 
   1   5  12     5254.54     5386.84    100.07 o 
   2   5  12      713.89      912.50     45.58 o 
   3   5  12    10189.47    10247.92    158.32 o 
   4   5  12     2113.25     2429.01     67.10 o 
   5   5  12     3656.66     3640.91     78.02 o 
   6   5  12      901.66     1091.46     49.94 o 
   7   5  12    41203.32    40307.18    312.77 o 
   8   5  12       56.95       89.61     28.16 o 
   9   5  12     1226.40     1204.79     53.41 o 
  10   5  12     1186.64     1097.99     52.75 o 
  11   5  12     1968.48     2010.37     68.37 o 
  12   5  12      148.64       94.42     35.55 o 
  13   5  12      365.47      348.01     46.47 o 
  14   5  12       88.39       68.49     40.18 o 
  15   5  12     7342.55     7132.72    154.48 o 
  16   5  12      941.98      969.49     75.08 o 
  17   5  12     4467.27     4339.23    178.85 o 
  18   5  12       70.44       12.50     56.29 o 
  19   5  12     1990.16     1993.08    125.27 o 
  20   5  12      289.84      312.38     93.57 o 
   0   6  12     9191.32     9280.04    192.46 o 
   1   6  12      353.12      291.34     36.37 o 
   2   6  12    13631.09    13416.90    167.05 o 
   3   6  12     3034.37     2902.83     74.18 o 
   4   6  12     8940.93     8967.94    120.99 o 
   5   6  12     3750.48     3935.42     81.95 o 
   6   6  12    10629.95    10183.26    133.16 o 
   7   6  12     5460.69     5362.90    119.55 o 
   8   6  12     7350.30     7265.71    114.62 o 
   9   6  12       42.54       10.99     27.28 o 
  10   6  12     3267.69     3285.97     81.87 o 
  11   6  12        1.29       -0.20     28.87 o 
  12   6  12     5222.92     5263.05    115.54 o 
  13   6  12     1068.93     1049.51     69.72 o 
  14   6  12     2061.52     2441.37    104.49 o 
  15   6  12      914.55      932.44     75.90 o 
  16   6  12     3223.51     3146.38    128.48 o 
  17   6  12      347.71      121.47     65.05 o 
  18   6  12     4624.02     4484.26    184.12 o 
  19   6  12       33.53      -24.57     65.40 o 
   1   7  12      696.98      693.97     47.46 o 
   2   7  12      402.23      561.37     44.74 o 
   3   7  12      293.46      355.83     39.79 o 
   4   7  12     4573.23     4636.04    100.28 o 
   5   7  12    12939.78    12225.05    155.64 o 
   6   7  12     1134.03     1191.51     57.63 o 
   7   7  12    18160.98    18088.20    199.53 o 
   8   7  12      106.67      159.95     33.63 o 
   9   7  12       97.80      109.72     33.38 o 
  10   7  12       29.32       -3.81     32.82 o 
  11   7  12    13561.90    13845.68    198.44 o 
  12   7  12      536.88      530.51     58.27 o 
  13   7  12    18311.87    18429.92    254.13 o 
  14   7  12      167.49       51.05     53.00 o 
  15   7  12    17470.29    17412.18    291.09 o 
  16   7  12       32.03      -49.44     49.44 o 
  17   7  12     2073.99     2037.30    117.74 o 
  18   7  12      250.30      254.20     72.32 o 
  19   7  12     9361.98     9577.28    327.24 o 
   0   8  12     7745.77     7199.05    199.12 o 
   1   8  12    16006.18    16027.31    228.17 o 
   2   8  12     3680.74     4069.20    103.07 o 
   3   8  12    55594.58    55034.78    487.46 o 
   4   8  12     3806.47     3935.48    108.95 o 
   5   8  12    53415.40    52067.98    470.69 o 
   6   8  12      491.51      525.11     53.96 o 
   7   8  12    13569.67    13832.89    222.42 o 
   8   8  12     8700.75     8464.60    160.20 o 
   9   8  12      668.68      650.07     52.87 o 
  10   8  12     7317.62     7395.24    137.71 o 
  11   8  12    13733.18    13657.72    202.77 o 
  12   8  12    14853.39    14893.69    226.84 o 
  13   8  12     3558.02     3435.80    115.90 o 
  14   8  12    12782.26    12930.82    248.51 o 
  15   8  12       36.89        8.31     53.56 o 
  16   8  12     6119.32     6415.15    197.26 o 
  17   8  12      379.96      435.53     76.15 o 
  18   8  12      944.66      878.74     95.36 o 
   1   9  12     5945.75     5939.62    151.78 o 
   2   9  12      860.08      971.99     91.25 o 
   3   9  12     3393.16     3375.03    118.19 o 
   4   9  12     2381.76     2328.09     95.47 o 
   5   9  12     5372.09     5432.69    138.53 o 
   6   9  12     2815.51     2599.85    100.90 o 
   7   9  12     2523.66     2482.82    100.76 o 
   8   9  12      418.48      405.75     50.75 o 
   9   9  12     4102.11     4015.50    106.38 o 
  10   9  12      112.55      111.15     41.23 o 
  11   9  12    12155.29    12354.13    197.30 o 
  12   9  12       38.37       28.84     46.44 o 
  13   9  12    16517.71    17121.57    256.73 o 
  14   9  12      548.31      508.35     76.76 o 
  15   9  12    11564.91    12241.71    307.32 o 
  16   9  12        0.72       93.53     61.77 o 
   0  10  12     8440.94     8985.04    375.63 o 
   1  10  12      657.27      612.89     70.26 o 
   2  10  12     6690.77     6711.00    172.57 o 
   3  10  12     2368.06     2516.16    109.85 o 
   4  10  12     8801.28     8395.55    188.73 o 
   5  10  12    16612.29    16546.49    272.49 o 
   6  10  12     5772.61     5218.41    161.68 o 
   7  10  12    12214.40    12116.41    277.93 o 
   8  10  12     3152.21     3041.25    123.66 o 
   9  10  12     5313.74     5309.83    157.37 o 
  10  10  12      779.23      843.30     80.48 o 
  11  10  12     9172.08     8987.63    221.67 o 
  12  10  12     1606.75     1609.84    103.79 o 
  13  10  12     1740.96     1540.17     97.37 o 
  14  10  12     1769.35     1737.01    144.97 o 
  15  10  12     9208.28     9357.32    228.42 o 
   1  11  12    35274.88    34749.50    436.41 o 
   2  11  12      779.07      727.36     78.16 o 
   3  11  12    14951.46    14614.12    263.42 o 
   4  11  12      451.51      387.52     66.23 o 
   5  11  12     2459.17     2410.86    117.11 o 
   6  11  12      313.02      340.13     66.21 o 
   7  11  12    17261.27    17597.35    294.29 o 
   8  11  12     1455.06     1452.30     98.63 o 
   9  11  12    10342.56    10582.63    227.09 o 
  10  11  12      716.44      664.88     88.13 o 
  11  11  12     2144.46     1833.50    130.89 o 
  12  11  12        4.02       -5.69     66.37 o 
  13  11  12      537.30      406.49     81.41 o 
   0  12  12       20.36        4.40     71.93 o 
   1  12  12      261.00      153.46     59.32 o 
   2  12  12     1595.59     1585.17    105.76 o 
   3  12  12      270.80      213.79     60.70 o 
   4  12  12     1957.60     1940.52    113.76 o 
   5  12  12      145.18      101.17     57.98 o 
   6  12  12     3947.93     3877.01    145.77 o 
   7  12  12     4171.94     4656.98    160.49 o 
   8  12  12     7716.75     7192.82    194.03 o 
   9  12  12    15774.21    16653.06    298.69 o 
  10  12  12     5322.72     5194.75    186.34 o 
  11  12  12     6474.01     6978.70    273.01 o 
   1  13  12     8486.03     8605.42    215.52 o 
   2  13  12        9.97      -54.40     54.40 o 
   3  13  12      217.57      245.50     68.77 o 
   4  13  12      700.25      674.62     85.02 o 
   5  13  12      206.62      101.99     63.17 o 
   6  13  12       62.39       62.60     61.54 o 
   7  13  12      269.45      242.81     70.69 o 
   8  13  12      503.28      355.58     75.91 o 
   0  14  12     1360.88     1400.73    160.49 o 
   1  14  12       71.64      125.15     68.43 o 
   2  14  12     3182.34     3511.59    180.07 o 
   1   1  13    10460.29    11377.98    133.35 o 
   2   1  13     5088.87     4971.17     75.77 o 
   3   1  13    19265.74    19176.45    165.77 o 
   4   1  13    22228.41    21579.67    190.94 o 
   5   1  13    21630.28    21373.62    191.24 o 
   6   1  13      267.42      212.63     29.91 o 
   7   1  13    11783.42    11683.28    142.11 o 
   8   1  13    32269.21    31479.58    285.92 o 
   9   1  13    21044.88    20711.90    219.70 o 
  10   1  13    12776.54    12674.21    166.02 o 
  11   1  13     3213.77     3211.48     86.39 o 
  12   1  13     4737.45     4425.97    105.13 o 
  13   1  13      122.00      151.73     42.81 o 
  14   1  13      610.87      511.16     62.74 o 
  15   1  13      256.73      229.38     53.59 o 
  16   1  13     8301.73     8153.74    191.55 o 
  17   1  13     5275.13     5446.33    162.06 o 
  18   1  13    16139.68    15809.59    284.46 o 
  19   1  13     4179.96     3865.39    148.32 o 
  20   1  13      433.99      383.79     73.14 o 
  21   1  13    11859.67    13154.52    278.68 o 
   0   2  13    97144.98    95438.80    829.51 o 
   1   2  13     3485.66     3605.89     64.76 o 
   2   2  13    48473.92    46919.04    331.66 o 
   3   2  13    20961.32    20683.65    186.37 o 
   4   2  13        1.53        2.24     20.77 o 
   5   2  13    26413.13    26280.05    222.77 o 
   6   2  13    25070.07    24733.06    215.99 o 
   7   2  13     2984.69     2969.48     70.55 o 
   8   2  13    44830.53    44423.86    331.80 o 
   9   2  13      264.87      299.68     38.28 o 
  10   2  13    19546.65    18828.26    211.00 o 
  11   2  13     1376.26     1256.47     61.49 o 
  12   2  13     1869.54     1734.89     73.92 o 
  13   2  13     2422.36     2464.05    112.71 o 
  14   2  13     7842.53     7994.33    181.19 o 
  15   2  13     1245.33     1232.32     85.99 o 
  16   2  13      928.42      846.46     79.99 o 
  17   2  13      247.98      177.67     72.04 o 
  18   2  13       77.14       53.79     53.56 o 
  19   2  13       24.64        8.73     53.28 o 
  20   2  13      967.97     1055.50     96.07 o 
  21   2  13      449.76      309.05     72.78 o 
   1   3  13     3138.64     3516.89     74.23 o 
   2   3  13     5253.09     5100.75     84.02 o 
   3   3  13     1554.29     1687.34     67.13 o 
   4   3  13      218.40      187.41     27.71 o 
   5   3  13     2743.36     2856.02     67.96 o 
   6   3  13     9458.21     9725.40    124.51 o 
   7   3  13     2485.18     2633.13     72.56 o 
   8   3  13     8190.75     7994.29    115.40 o 
   9   3  13    23756.17    23505.95    218.76 o 
  10   3  13    19553.83    19440.28    196.50 o 
  11   3  13    27952.26    27868.65    260.63 o 
  12   3  13     9407.09     9702.51    158.79 o 
  13   3  13    32563.69    31609.31    361.91 o 
  14   3  13     1506.43     1509.82     89.94 o 
  15   3  13    21037.39    20461.48    309.56 o 
  16   3  13    17589.09    17260.25    287.46 o 
  17   3  13     6598.87     7014.77    184.58 o 
  18   3  13    15840.70    16462.25    292.25 o 
  19   3  13      299.03      245.02     66.54 o 
  20   3  13     4448.94     4629.90    164.72 o 
   0   4  13     8499.18     8804.89    240.56 o 
   1   4  13     1690.06     1612.86     61.29 o 
   2   4  13    15350.77    15048.22    165.01 o 
   3   4  13     2851.87     2779.75     66.72 o 
   4   4  13    19101.72    18462.04    180.60 o 
   5   4  13     3988.46     4167.44     82.40 o 
   6   4  13      983.31     1037.93     48.49 o 
   7   4  13    15266.97    14800.92    163.32 o 
   8   4  13     5922.86     6129.75    104.33 o 
   9   4  13    16645.81    16562.89    179.33 o 
  10   4  13     7170.40     7041.93    113.88 o 
  11   4  13      267.09      285.33     37.18 o 
  12   4  13    16436.35    16420.96    194.47 o 
  13   4  13     1425.99     1420.82     74.85 o 
  14   4  13    10315.79    10417.98    209.83 o 
  15   4  13     1775.40     1858.16    101.84 o 
  16   4  13      367.90      240.12     59.21 o 
  17   4  13     8040.83     8085.15    198.62 o 
  18   4  13      222.57      161.56     60.86 o 
  19   4  13     4973.68     5443.78    173.97 o 
  20   4  13      482.65      369.10     74.48 o 
   1   5  13    70696.88    69639.20    512.91 o 
   2   5  13    25871.17    24760.79    244.77 o 
   3   5  13    30686.64    30064.68    317.69 o 
   4   5  13    71019.66    68765.50    485.73 o 
   5   5  13    13972.41    13614.66    155.58 o 
   6   5  13    59550.71    58060.25    413.02 o 
   7   5  13       65.00      147.13     30.44 o 
   8   5  13     5972.65     5859.43    103.27 o 
   9   5  13      511.03      505.29     42.05 o 
  10   5  13     9405.30     8927.30    135.44 o 
  11   5  13      335.38      333.67     39.24 o 
  12   5  13     6772.10     6857.01    130.02 o 
  13   5  13     1629.18     1600.18     76.06 o 
  14   5  13     2799.76     2760.46    106.96 o 
  15   5  13     2095.17     1948.71    103.11 o 
  16   5  13      459.81      463.47     69.80 o 
  17   5  13     3076.96     3013.04    128.42 o 
  18   5  13       40.48      103.29     62.05 o 
  19   5  13     2713.07     2344.69    135.43 o 
   0   6  13     1181.76      992.16     75.04 o 
   1   6  13     1786.09     1752.74     67.23 o 
   2   6  13      380.01      415.39     41.79 o 
   3   6  13     1291.46     1231.40     58.43 o 
   4   6  13    12152.49    12124.20    163.99 o 
   5   6  13     6648.75     6294.36    109.96 o 
   6   6  13    18204.54    17687.65    186.77 o 
   7   6  13     8058.64     8116.38    153.59 o 
   8   6  13     2949.80     2926.38     77.22 o 
   9   6  13     7477.51     7483.92    120.64 o 
  10   6  13     6331.46     6287.92    113.68 o 
  11   6  13     8083.39     8347.79    138.03 o 
  12   6  13    23650.97    24413.29    266.10 o 
  13   6  13      145.87      140.14     46.21 o 
  14   6  13    26182.25    27089.41    344.14 o 
  15   6  13     8008.14     7702.00    186.73 o 
  16   6  13    15028.25    15733.75    296.55 o 
  17   6  13     5189.43     5389.42    198.61 o 
  18   6  13      532.30      465.72     88.22 o 
  19   6  13     4547.00     4855.81    222.79 o 
   1   7  13      183.90      152.51     35.22 o 
   2   7  13    21569.21    21285.76    230.76 o 
   3   7  13       83.15       95.99     34.30 o 
   4   7  13    23411.44    22770.16    242.54 o 
   5   7  13     4335.79     4100.73     98.23 o 
   6   7  13    14508.00    14828.92    197.71 o 
   7   7  13     9812.12    10018.84    158.86 o 
   8   7  13     6565.83     6369.67    118.06 o 
   9   7  13    19819.38    19414.88    216.79 o 
  10   7  13     2357.71     2260.80     82.82 o 
  11   7  13    19923.03    19616.87    246.79 o 
  12   7  13     5249.37     5227.58    133.21 o 
  13   7  13    13990.38    14277.50    213.40 o 
  14   7  13        7.88       17.90     51.67 o 
  15   7  13     4535.72     4716.15    154.42 o 
  16   7  13      274.95      114.02     62.57 o 
  17   7  13     2954.44     3078.11    145.30 o 
  18   7  13      912.06      995.77    115.57 o 
   0   8  13     4115.42     3920.43    153.36 o 
   1   8  13      622.34      583.45     52.28 o 
   2   8  13     6333.96     6352.87    128.95 o 
   3   8  13     3338.37     3345.66     98.03 o 
   4   8  13     3031.70     2956.73     98.13 o 
   5   8  13     3973.17     4129.63    118.38 o 
   6   8  13      592.60      656.38     58.12 o 
   7   8  13      884.69      870.12     62.30 o 
   8   8  13     4651.57     4721.18    116.82 o 
   9   8  13     1113.10      999.11     65.20 o 
  10   8  13      578.94      595.01     55.90 o 
  11   8  13      236.75      243.21     50.09 o 
  12   8  13     2619.57     2594.19    103.18 o 
  13   8  13        4.07       -2.04     44.10 o 
  14   8  13     1925.39     1780.90    106.60 o 
  15   8  13      211.47      124.77     61.26 o 
  16   8  13       19.32       26.58     60.58 o 
  17   8  13      199.89      172.49     67.22 o 
   1   9  13     5601.40     5283.22    145.56 o 
   2   9  13    11370.70    11311.74    214.98 o 
   3   9  13     2727.70     2817.50    112.81 o 
   4   9  13     2566.26     2631.79    102.34 o 
   5   9  13    10617.19    10777.97    197.47 o 
   6   9  13      514.78      430.01     59.01 o 
   7   9  13     9599.99     9761.82    189.68 o 
   8   9  13     2890.31     2900.82    105.26 o 
   9   9  13     7338.94     7088.86    156.76 o 
  10   9  13    12560.11    12639.10    199.23 o 
  11   9  13     2246.27     2305.82    101.82 o 
  12   9  13     5909.17     6228.97    152.72 o 
  13   9  13      917.69      935.04     76.04 o 
  14   9  13     1183.35     1177.61     97.78 o 
  15   9  13        9.38      -21.82     55.31 o 
  16   9  13     7547.69     8114.53    212.35 o 
   0  10  13    10320.10    10599.07    308.55 o 
   1  10  13     1640.90     1498.52    103.35 o 
   2  10  13     5773.06     5739.80    160.26 o 
   3  10  13     1006.20      897.30     79.95 o 
   4  10  13      398.39      388.80     63.99 o 
   5  10  13        3.89       18.96     49.51 o 
   6  10  13     9638.18     9463.34    206.81 o 
   7  10  13        7.27       37.22     51.11 o 
   8  10  13     4828.15     4634.43    150.33 o 
   9  10  13      392.08      458.87     71.64 o 
  10  10  13      148.33      127.01     61.56 o 
  11  10  13      994.23      952.58    105.28 o 
  12  10  13     2250.59     2223.00    139.63 o 
  13  10  13      194.36      156.68     61.95 o 
  14  10  13     4391.24     4603.48    188.71 o 
   1  11  13    14982.76    15098.20    314.16 o 
   2  11  13      854.24      756.60     82.67 o 
   3  11  13     3914.99     4152.67    146.47 o 
   4  11  13     7998.76     7922.77    195.90 o 
   5  11  13     3555.39     3265.84    132.53 o 
   6  11  13     3297.49     3486.98    138.32 o 
   7  11  13     1728.80     1841.64    118.60 o 
   8  11  13      121.36      173.90     63.00 o 
   9  11  13      210.00      151.38     60.59 o 
  10  11  13     1492.48     1615.91    137.86 o 
  11  11  13      415.43      348.12     83.25 o 
  12  11  13     1497.00     1159.39    117.67 o 
   0  12  13     1390.21     1283.14    141.78 o 
   1  12  13      980.59     1080.08     94.53 o 
   2  12  13     3535.09     3578.42    142.98 o 
   3  12  13     3522.44     3525.52    140.96 o 
   4  12  13     1511.00     1323.73    101.80 o 
   5  12  13      540.42      440.70     73.50 o 
   6  12  13     2767.50     2458.77    124.91 o 
   7  12  13     2846.04     2839.51    152.97 o 
   8  12  13     1208.84     1320.48    102.83 o 
   9  12  13      167.52      246.95     70.04 o 
  10  12  13       99.53      146.11     73.55 o 
   1  13  13     1094.47     1188.77    102.70 o 
   2  13  13       73.08       -3.93     56.83 o 
   3  13  13      222.52      278.88     70.35 o 
   4  13  13      733.42      700.56     95.60 o 
   5  13  13      445.04      266.48     70.94 o 
   6  13  13     1063.34     1036.10    120.41 o 
   7  13  13     1192.39     1223.47    104.55 o 
   0   0  14     8753.89     8383.02    217.39 o 
   1   0  14     3824.14     3896.12     93.78 o 
   2   0  14    29024.32    28558.92    349.64 o 
   3   0  14      933.59     1003.20     62.99 o 
   4   0  14   108890.30   105922.15   1048.53 o 
   5   0  14     1761.47     2026.48     94.78 o 
   6   0  14    11414.68    11169.04    234.83 o 
   7   0  14    24093.03    23496.31    336.56 o 
   8   0  14    33052.42    32456.19    435.69 o 
   9   0  14    15649.89    14833.79    260.65 o 
  10   0  14      817.90      810.33     74.29 o 
  11   0  14     6501.06     7028.13    179.31 o 
  12   0  14    21353.35    21180.92    371.80 o 
  13   0  14       21.05       55.55     60.85 o 
  14   0  14    29362.79    29446.87    540.10 o 
  15   0  14     3914.69     4198.81    199.34 o 
  16   0  14      273.91      189.65     76.84 o 
  17   0  14    12288.81    12862.79    359.52 o 
  18   0  14     6987.61     7131.97    272.43 o 
  19   0  14     5067.38     5589.59    251.37 o 
  20   0  14    22038.37    23274.84    532.60 o 
   1   1  14    25335.02    24698.76    211.73 o 
   2   1  14    37017.46    37117.82    281.50 o 
   3   1  14     6911.63     6904.72    102.95 o 
   4   1  14    77471.90    75523.67    514.12 o 
   5   1  14      295.46      359.57     35.66 o 
   6   1  14    40161.37    39788.29    336.37 o 
   7   1  14     7869.15     8017.84    128.18 o 
   8   1  14    10586.98    10162.09    159.31 o 
   9   1  14    12436.07    12312.09    166.25 o 
  10   1  14     2019.68     2156.78     81.09 o 
  11   1  14     4641.75     4447.71    101.82 o 
  12   1  14     3910.14     3948.22    104.07 o 
  13   1  14       23.61       91.23     41.17 o 
  14   1  14     6050.69     6112.85    171.12 o 
  15   1  14     1204.47     1159.20     85.86 o 
  16   1  14     1450.74     1272.81     92.32 o 
  17   1  14      357.99      374.37     66.16 o 
  18   1  14      189.13      138.62     57.97 o 
  19   1  14      118.15      117.45     59.16 o 
  20   1  14     1448.98     1283.50    104.81 o 
   0   2  14     6625.38     6907.90    139.20 o 
   1   2  14      556.95      624.87     42.08 o 
   2   2  14       25.59       54.07     30.33 o 
   3   2  14     5943.01     5662.50    107.68 o 
   4   2  14     5868.73     5826.30     93.93 o 
   5   2  14     7882.27     7815.66    110.95 o 
   6   2  14     2210.44     2458.55     73.91 o 
   7   2  14     3135.11     3216.18     79.10 o 
   8   2  14    31983.68    32021.83    296.24 o 
   9   2  14     2006.97     1948.67     71.61 o 
  10   2  14    39311.70    38997.39    423.22 o 
  11   2  14       25.33       56.40     32.58 o 
  12   2  14    34403.91    33054.83    331.53 o 
  13   2  14      440.24      443.14     56.87 o 
  14   2  14    13518.91    13269.45    266.83 o 
  15   2  14     1007.09      953.96     81.90 o 
  16   2  14    13941.23    14265.02    286.60 o 
  17   2  14     1163.32     1144.68     91.59 o 
  18   2  14     3643.94     3456.67    139.18 o 
  19   2  14      911.90      822.63     87.54 o 
  20   2  14      487.20      420.65     75.97 o 
   1   3  14      299.60      312.29     36.05 o 
   2   3  14       20.89       23.98     24.49 o 
   3   3  14     1711.59     1721.31     73.15 o 
   4   3  14     1716.41     1800.51     58.03 o 
   5   3  14     3315.00     2899.59     70.60 o 
   6   3  14     1104.13     1198.97     51.48 o 
   7   3  14     1041.80      914.04     52.96 o 
   8   3  14    16766.27    16303.27    184.53 o 
   9   3  14      356.05      366.14     39.28 o 
  10   3  14    15480.59    15089.85    190.90 o 
  11   3  14     4313.22     4286.77    102.13 o 
  12   3  14     2575.98     2691.48     91.85 o 
  13   3  14     7619.64     7888.98    185.16 o 
  14   3  14        4.83      -13.33     45.04 o 
  15   3  14     4546.94     4405.95    144.33 o 
  16   3  14    10835.52    10742.08    226.35 o 
  17   3  14      146.65       54.69     54.14 o 
  18   3  14    17134.21    17015.49    303.53 o 
  19   3  14      224.65      149.42     64.38 o 
  20   3  14     2004.70     2142.15    126.33 o 
   0   4  14   118576.52   114746.59   1093.80 o 
   1   4  14     4711.55     4900.31    101.28 o 
   2   4  14    71159.03    68499.61    508.64 o 
   3   4  14    14635.23    14181.13    164.74 o 
   4   4  14     7976.58     7757.70    119.18 o 
   5   4  14     7152.98     7046.51    108.68 o 
   6   4  14    10973.61    10543.59    136.86 o 
   7   4  14     1067.55     1057.87     50.83 o 
   8   4  14     1311.81     1240.75     55.43 o 
   9   4  14     2549.17     2441.37     72.49 o 
  10   4  14        3.81       20.89     30.32 o 
  11   4  14     3137.09     3457.31     89.17 o 
  12   4  14    18898.97    18808.50    236.87 o 
  13   4  14     3495.03     3460.68    116.40 o 
  14   4  14    18520.56    19114.04    298.88 o 
  15   4  14      781.75      654.01     74.43 o 
  16   4  14    12941.08    13161.52    253.82 o 
  17   4  14     2007.76     2007.89    114.48 o 
  18   4  14      841.36      753.66     91.25 o 
  19   4  14     1145.16     1172.25    101.13 o 
   1   5  14     1032.34     1177.70     58.22 o 
   2   5  14    14698.85    14057.29    178.06 o 
   3   5  14      782.15      797.32     64.82 o 
   4   5  14     7474.48     7813.43    130.18 o 
   5   5  14      387.14      358.84     39.32 o 
   6   5  14      286.84      244.04     36.08 o 
   7   5  14     8951.28     8908.01    128.94 o 
   8   5  14      301.76      352.85     38.17 o 
   9   5  14       96.60      128.62     32.51 o 
  10   5  14     8926.85     8908.12    134.31 o 
  11   5  14       34.95       15.32     31.67 o 
  12   5  14     8428.48     8699.30    148.81 o 
  13   5  14     1857.32     1762.82     92.43 o 
  14   5  14       61.85       33.87     46.39 o 
  15   5  14     1194.48     1224.45     99.72 o 
  16   5  14     2619.59     2690.00    136.02 o 
  17   5  14      857.34      829.48     91.77 o 
  18   5  14      326.88      235.83     73.22 o 
  19   5  14     1010.43      808.19     97.68 o 
   0   6  14    59538.30    57410.66    819.81 o 
   1   6  14      794.66      734.66     51.84 o 
   2   6  14    19996.58    19640.35    259.67 o 
   3   6  14       82.01        6.43     30.34 o 
   4   6  14     7869.91     7678.38    132.31 o 
   5   6  14     1285.58     1291.29     63.51 o 
   6   6  14      603.10      727.79     52.31 o 
   7   6  14       15.23       52.64     32.05 o 
   8   6  14     4020.46     3894.98    106.26 o 
   9   6  14      323.68      402.02     42.04 o 
  10   6  14       45.75       33.69     32.96 o 
  11   6  14      352.36      292.93     44.64 o 
  12   6  14     2633.30     2588.88     94.91 o 
  13   6  14       13.55      -41.43     42.12 o 
  14   6  14     5691.00     5563.14    159.30 o 
  15   6  14      197.43      119.93     66.25 o 
  16   6  14      891.16      886.25    102.97 o 
  17   6  14        7.80      -13.57     64.14 o 
  18   6  14     2934.11     3172.71    218.17 o 
   1   7  14       41.36       -1.14     30.27 o 
   2   7  14     1471.54     1474.04     66.71 o 
   3   7  14      265.94      242.45     39.50 o 
   4   7  14       92.39       77.44     34.27 o 
   5   7  14     2016.62     2180.46     79.38 o 
   6   7  14     1064.82     1150.30     65.63 o 
   7   7  14     1055.55     1080.95     66.19 o 
   8   7  14     9494.10     9424.05    154.13 o 
   9   7  14        0.84       36.94     36.04 o 
  10   7  14    11722.15    12399.92    182.02 o 
  11   7  14     1751.39     2016.46     88.48 o 
  12   7  14     6616.67     6552.10    150.79 o 
  13   7  14     4140.99     4038.34    130.12 o 
  14   7  14     3137.43     3142.96    129.49 o 
  15   7  14     2330.90     2706.93    130.93 o 
  16   7  14    12128.11    12395.63    299.18 o 
  17   7  14       21.14      -64.72     64.72 o 
   0   8  14    12844.42    12852.44    283.72 o 
   1   8  14     2832.59     3037.17     96.15 o 
   2   8  14    14235.66    14155.27    201.10 o 
   3   8  14    18735.70    18709.11    235.95 o 
   4   8  14     1562.11     1604.43     79.37 o 
   5   8  14     8836.13     8681.27    186.78 o 
   6   8  14    40696.32    40303.18    408.37 o 
   7   8  14     3005.76     3099.96    105.98 o 
   8   8  14    55495.84    54948.09    511.09 o 
   9   8  14      720.65      703.32     65.75 o 
  10   8  14    15744.06    16545.69    239.72 o 
  11   8  14     4053.68     3995.99    122.28 o 
  12   8  14    14358.42    14056.17    239.74 o 
  13   8  14     1266.92     1172.14     85.95 o 
  14   8  14     1251.08     1221.58     95.75 o 
  15   8  14        4.60       -1.59     55.30 o 
  16   8  14       45.41       64.26     58.69 o 
   1   9  14       59.35      123.50     49.83 o 
   2   9  14     1159.67     1048.76     81.55 o 
   3   9  14     1470.10     1485.03     90.53 o 
   4   9  14     2151.80     1969.37     94.34 o 
   5   9  14     1077.55     1148.65     80.91 o 
   6   9  14     6665.62     6525.11    164.36 o 
   7   9  14     1146.68      993.22     78.67 o 
   8   9  14     8721.72     8757.26    191.50 o 
   9   9  14      870.53      973.11     74.35 o 
  10   9  14     8679.04     8815.30    178.94 o 
  11   9  14     2045.47     2052.18    119.66 o 
  12   9  14      876.73      963.09    118.84 o 
  13   9  14     4460.53     4595.95    154.22 o 
  14   9  14     1405.38     1295.00    108.34 o 
  15   9  14     1688.64     1557.01    124.31 o 
   0  10  14    33343.64    31886.33    583.99 o 
   1  10  14      147.10      127.66     55.45 o 
   2  10  14    19030.84    19211.35    305.27 o 
   3  10  14        5.90       15.27     50.27 o 
   4  10  14     9233.35     8840.59    202.98 o 
   5  10  14     5515.67     5621.26    163.86 o 
   6  10  14    10538.59    10906.77    227.28 o 
   7  10  14     2775.74     2857.50    124.24 o 
   8  10  14     2425.25     2404.19    125.71 o 
   9  10  14     1834.98     1881.21    108.34 o 
  10  10  14     3358.76     3468.34    150.41 o 
  11  10  14      179.14      137.86     69.81 o 
  12  10  14     1089.74      943.60    107.62 o 
  13  10  14      649.66      703.96     97.70 o 
   1  11  14     7429.76     7927.38    204.06 o 
   2  11  14    15808.76    15896.70    285.04 o 
   3  11  14     2433.10     2667.74    125.71 o 
   4  11  14    17068.58    17070.76    296.98 o 
   5  11  14       19.54       53.94     58.56 o 
   6  11  14    14720.71    15027.17    279.28 o 
   7  11  14     3408.71     3428.82    140.65 o 
   8  11  14     2434.15     2470.74    154.56 o 
   9  11  14     2902.58     2970.35    171.12 o 
  10  11  14     1092.60      900.43    100.07 o 
  11  11  14     1901.42     2108.97    144.96 o 
   0  12  14     9914.65    10311.60    333.74 o 
   1  12  14        1.14       30.43     56.91 o 
   2  12  14      676.56      630.96     96.09 o 
   3  12  14      399.84      352.12     71.64 o 
   4  12  14        0.27      -39.49     55.75 o 
   5  12  14       15.10       22.57     59.40 o 
   6  12  14       26.70      168.66     65.43 o 
   7  12  14     1624.85     1500.99    110.82 o 
   8  12  14      662.86      398.90     76.36 o 
   9  12  14     3932.25     3942.77    156.77 o 
   1  13  14     3029.97     3211.28    147.16 o 
   2  13  14      587.96      388.09     79.03 o 
   3  13  14      242.86      310.59     73.97 o 
   4  13  14     5314.36     5788.57    188.86 o 
   5  13  14      127.46      145.41     67.91 o 
   1   1  15      528.26      616.05     42.29 o 
   2   1  15      246.65      335.38     37.60 o 
   3   1  15    16502.91    16048.66    173.85 o 
   4   1  15     2666.39     2749.20     73.29 o 
   5   1  15    27561.94    26794.23    260.12 o 
   6   1  15       30.08       92.02     32.90 o 
   7   1  15    37721.87    37021.69    329.36 o 
   8   1  15     1824.54     1730.44     70.38 o 
   9   1  15    28936.79    28347.97    280.50 o 
  10   1  15       17.59       37.29     32.56 o 
  11   1  15      904.68      929.92     57.12 o 
  12   1  15        0.33      -15.19     34.26 o 
  13   1  15     8227.76     8142.74    172.77 o 
  14   1  15      136.33      194.39     53.44 o 
  15   1  15      426.03      321.55     63.90 o 
  16   1  15       44.21       33.27     49.14 o 
  17   1  15     1000.68     1107.62     92.92 o 
  18   1  15      313.80      239.94     65.89 o 
  19   1  15     7638.81     7461.03    206.12 o 
  20   1  15       79.66       43.76     61.08 o 
   0   2  15       73.82       86.91     39.60 o 
   1   2  15    10362.44    10483.89    158.97 o 
   2   2  15      427.24      458.52     38.12 o 
   3   2  15    77326.37    76676.87    527.92 o 
   4   2  15     1635.93     1702.34     72.95 o 
   5   2  15    86798.54    84423.68    575.00 o 
   6   2  15     1087.49     1151.17     53.85 o 
   7   2  15     7666.02     7723.02    129.93 o 
   8   2  15        6.99       54.01     30.79 o 
   9   2  15    11649.22    11303.11    163.34 o 
  10   2  15      135.46      238.38     40.22 o 
  11   2  15     8788.39     8794.49    147.27 o 
  12   2  15        1.06       58.74     39.11 o 
  13   2  15     9171.92     9339.12    185.95 o 
  14   2  15      721.91      624.09     72.62 o 
  15   2  15      386.51      244.79     58.71 o 
  16   2  15       48.36       88.84     55.08 o 
  17   2  15     3133.47     3021.42    140.14 o 
  18   2  15       11.10      -11.14     52.86 o 
  19   2  15     2421.02     2614.35    131.35 o 
   1   3  15     1084.65     1084.75     54.70 o 
   2   3  15      358.89      288.29     36.98 o 
   3   3  15     1709.35     1738.80     73.99 o 
   4   3  15       61.08      140.00     29.67 o 
   5   3  15       13.34        9.81     27.08 o 
   6   3  15     1101.56     1099.64     53.54 o 
   7   3  15      899.49      938.52     51.71 o 
   8   3  15      396.75      404.89     48.66 o 
   9   3  15    22365.88    21917.53    241.06 o 
  10   3  15      153.09      151.64     38.21 o 
  11   3  15    54345.77    53922.06    448.41 o 
  12   3  15       92.29       84.39     41.60 o 
  13   3  15    53852.79    54672.75    545.42 o 
  14   3  15      287.43      307.19     62.60 o 
  15   3  15    34920.82    34514.79    575.80 o 
  16   3  15      221.21      255.26     64.19 o 
  17   3  15     9157.14     9698.20    223.64 o 
  18   3  15        6.72       16.59     56.71 o 
  19   3  15       30.28       42.37     58.92 o 
   0   4  15     1386.72     1234.10     88.50 o 
   1   4  15    13302.65    13329.21    173.63 o 
   2   4  15       10.07      110.34     33.52 o 
   3   4  15    15598.11    15455.06    189.80 o 
   4   4  15      159.41      223.16     37.31 o 
   5   4  15     9751.46     9624.34    176.97 o 
   6   4  15      368.15      329.39     38.43 o 
   7   4  15    19095.14    18677.92    213.33 o 
   8   4  15       12.79      -18.30     29.02 o 
   9   4  15    27149.51    26921.82    262.78 o 
  10   4  15     1386.15     1334.09     66.65 o 
  11   4  15       64.51       61.67     35.58 o 
  12   4  15       90.43       66.77     41.38 o 
  13   4  15     1913.17     1760.39     91.67 o 
  14   4  15        0.76       67.30     48.55 o 
  15   4  15     3040.03     2972.91    127.89 o 
  16   4  15      201.55      142.29     57.09 o 
  17   4  15    13589.92    14283.64    274.23 o 
  18   4  15        0.20      -22.28     55.79 o 
  19   4  15     9492.69     9704.77    235.81 o 
   1   5  15   173798.62   168659.31   1120.58 o 
   2   5  15     1633.85     1511.30     70.05 o 
   3   5  15    45713.05    44051.00    377.49 o 
   4   5  15      471.79      472.91     46.25 o 
   5   5  15      107.73      116.90     34.87 o 
   6   5  15        1.05      -16.00     29.80 o 
   7   5  15     9224.63     9647.77    143.97 o 
   8   5  15      143.85      122.55     34.91 o 
   9   5  15     5081.19     5164.27    104.28 o 
  10   5  15     2537.82     2438.11     80.78 o 
  11   5  15      482.67      541.99     49.04 o 
  12   5  15       97.23       34.85     40.53 o 
  13   5  15     2112.72     2187.20    101.28 o 
  14   5  15      142.00      163.56     55.38 o 
  15   5  15     4578.40     4557.59    152.91 o 
  16   5  15      328.21      339.72     68.47 o 
  17   5  15     1884.54     1590.42    118.47 o 
  18   5  15      361.85      301.67     78.41 o 
   0   6  15      351.40      414.48     64.11 o 
   1   6  15     1758.32     1636.06     69.90 o 
   2   6  15      373.76      335.61     42.97 o 
   3   6  15       88.53      116.62     35.50 o 
   4   6  15      701.24      680.34     51.83 o 
   5   6  15      864.93      877.13     57.11 o 
   6   6  15       49.62       -4.43     32.12 o 
   7   6  15    15902.35    15801.15    203.58 o 
   8   6  15     1394.02     1505.72     67.76 o 
   9   6  15    26114.36    26814.70    270.85 o 
  10   6  15       96.95       43.16     36.45 o 
  11   6  15    31355.26    31475.34    318.63 o 
  12   6  15      304.55      333.04     53.32 o 
  13   6  15       93.32       53.82     50.67 o 
  14   6  15      413.93      296.95     68.19 o 
  15   6  15    17863.21    19086.85    368.98 o 
  16   6  15       68.06       26.28     66.55 o 
  17   6  15    20106.54    20337.26    399.24 o 
   1   7  15    11886.30    11506.10    170.55 o 
   2   7  15       35.60      -18.63     31.66 o 
   3   7  15     2413.06     2424.19     83.33 o 
   4   7  15      787.40      869.40     58.09 o 
   5   7  15    10699.67    10452.30    163.14 o 
   6   7  15        3.05      -16.44     36.41 o 
   7   7  15    37393.57    37322.69    369.61 o 
   8   7  15      808.41      749.16     64.61 o 
   9   7  15    27841.59    28127.78    311.59 o 
  10   7  15      351.31      317.47     52.62 o 
  11   7  15    24739.55    24706.99    307.56 o 
  12   7  15      607.77      575.61     72.16 o 
  13   7  15    13759.76    13816.82    329.27 o 
  14   7  15      609.88      574.42    113.02 o 
  15   7  15     1063.21      977.82    109.37 o 
  16   7  15      191.22      191.56     77.44 o 
   0   8  15       11.52       -4.75     52.62 o 
   1   8  15     1997.42     2096.41     87.59 o 
   2   8  15       35.46       76.78     38.83 o 
   3   8  15    10146.32     9871.67    169.70 o 
   4   8  15      140.94      108.06     43.12 o 
   5   8  15     4624.26     4778.43    126.84 o 
   6   8  15       14.60        6.13     42.23 o 
   7   8  15     2699.29     2787.06    104.02 o 
   8   8  15        7.24       52.86     44.92 o 
   9   8  15     2357.11     2130.99     98.05 o 
  10   8  15      116.82      109.69     49.02 o 
  11   8  15      479.53      474.88     67.59 o 
  12   8  15      590.61      569.91     82.41 o 
  13   8  15        7.12      -27.43     52.50 o 
  14   8  15       98.08       79.87     67.41 o 
  15   8  15       23.86       38.16     64.65 o 
   1   9  15     1586.76     1552.41     94.25 o 
   2   9  15      664.23      596.57     76.72 o 
   3   9  15      874.52      840.08     80.82 o 
   4   9  15      478.10      361.78     61.34 o 
   5   9  15    19654.19    20272.45    357.75 o 
   6   9  15       36.13       74.82     48.96 o 
   7   9  15    25749.01    25898.88    341.13 o 
   8   9  15       59.42       46.55     50.10 o 
   9   9  15     8357.38     8236.56    175.51 o 
  10   9  15      113.13      166.75     54.12 o 
  11   9  15       41.64        0.69     53.33 o 
  12   9  15      270.55      162.77     63.00 o 
  13   9  15       70.02       47.79     60.67 o 
  14   9  15      146.34       99.05     81.45 o 
   0  10  15     1049.35     1157.72    132.08 o 
   1  10  15     2685.69     2547.00    121.23 o 
   2  10  15       28.69       94.09     54.38 o 
   3  10  15     9046.62     8953.25    221.07 o 
   4  10  15        0.73       -9.40     51.81 o 
   5  10  15     3049.47     3038.48    130.00 o 
   6  10  15        2.80       45.03     54.71 o 
   7  10  15      434.77      288.97     66.85 o 
   8  10  15       59.16       15.77     55.61 o 
   9  10  15     4303.76     4478.19    155.46 o 
  10  10  15       42.90       40.31     60.55 o 
  11  10  15     6335.76     6797.98    223.11 o 
  12  10  15        2.35      -20.92     66.98 o 
   1  11  15    25458.66    26672.29    388.73 o 
   2  11  15      203.68      303.87     69.04 o 
   3  11  15     4602.36     5052.00    178.14 o 
   4  11  15      116.02      244.73     69.22 o 
   5  11  15      991.24      816.70     87.92 o 
   6  11  15      349.66      308.59     69.06 o 
   7  11  15       59.51       76.08     61.04 o 
   8  11  15        0.29      -41.79     54.79 o 
   9  11  15       62.69      124.19     64.91 o 
  10  11  15        0.48      -11.68     66.23 o 
   0  12  15      830.58      896.54    132.36 o 
   1  12  15     2905.84     2886.74    164.58 o 
   2  12  15      789.87      802.48     89.38 o 
   3  12  15     6549.09     7168.45    201.57 o 
   4  12  15        3.57      -55.58     55.58 o 
   5  12  15     1434.62     1485.75    112.37 o 
   6  12  15        4.80       -5.21     58.81 o 
   7  12  15     4016.68     4131.29    176.68 o 
   0   0  16    12805.36    12519.89    316.48 o 
   1   0  16        4.48      -10.11     42.10 o 
   2   0  16    36116.39    34853.67    545.01 o 
   3   0  16     7511.33     7340.53    174.35 o 
   4   0  16    37014.53    36699.03    612.30 o 
   5   0  16     3579.56     3504.05    129.39 o 
   6   0  16    33532.21    33166.34    436.33 o 
   7   0  16     4719.42     4655.16    147.36 o 
   8   0  16     8714.70     8757.92    213.02 o 
   9   0  16    14718.87    14752.32    272.54 o 
  10   0  16     1563.71     1291.25     92.49 o 
  11   0  16     4459.23     4297.15    263.71 o 
  12   0  16    14417.22    14912.88    317.09 o 
  13   0  16     1339.44     1234.90    125.63 o 
  14   0  16    19647.30    18724.36    425.42 o 
  15   0  16      711.48      735.34    110.98 o 
  16   0  16     1325.45     1275.26    141.18 o 
  17   0  16    13458.68    13836.38    384.65 o 
  18   0  16     9102.17    10115.72    335.28 o 
  19   0  16     3499.53     3058.05    205.33 o 
   1   1  16    19289.18    19032.41    218.96 o 
   2   1  16    19975.34    18954.52    207.01 o 
   3   1  16     3013.18     2882.88    104.89 o 
   4   1  16    64037.60    62329.08    594.68 o 
   5   1  16     1207.94     1181.21     60.12 o 
   6   1  16    36820.94    35197.15    321.16 o 
   7   1  16     5577.33     5331.44    110.98 o 
   8   1  16     4134.35     4106.18    102.08 o 
   9   1  16    11388.82    11022.63    187.45 o 
  10   1  16       30.67        5.70     32.72 o 
  11   1  16     1579.55     1513.87     71.98 o 
  12   1  16     2087.71     2125.29     91.20 o 
  13   1  16     1079.79     1048.75     77.95 o 
  14   1  16     3844.95     3751.76    134.89 o 
  15   1  16      751.13      836.95     82.47 o 
  16   1  16     2275.30     2083.06    113.25 o 
  17   1  16        9.09       16.64     53.41 o 
  18   1  16      899.64      817.98     88.76 o 
  19   1  16       16.94       -6.48     58.52 o 
   0   2  16     1880.92     1967.77    108.53 o 
   1   2  16      239.03      218.92     36.56 o 
   2   2  16      210.49      185.58     37.18 o 
   3   2  16      639.09      715.12     57.79 o 
   4   2  16     1244.81     1291.48     61.29 o 
   5   2  16     9337.09     8927.66    149.10 o 
   6   2  16     1539.03     1734.41     90.75 o 
   7   2  16     1462.30     1517.99     67.15 o 
   8   2  16    23450.28    23189.28    250.51 o 
   9   2  16        7.00      -22.23     31.50 o 
  10   2  16    38751.80    38381.89    354.01 o 
  11   2  16      439.57      506.39     50.88 o 
  12   2  16    32870.23    32640.83    341.54 o 
  13   2  16      310.96      246.94     53.78 o 
  14   2  16    17406.19    17330.99    289.61 o 
  15   2  16     1489.54     1716.93    105.84 o 
  16   2  16    13180.42    13558.65    335.94 o 
  17   2  16       49.52       31.71     54.29 o 
  18   2  16     2059.60     2182.27    125.51 o 
  19   2  16      276.80      134.69     70.05 o 
   1   3  16     6999.67     6844.94    126.57 o 
   2   3  16      930.77      890.28     53.95 o 
   3   3  16     1661.03     1652.18     69.76 o 
   4   3  16     1133.08     1214.65     63.53 o 
   5   3  16     4863.99     5048.62    107.02 o 
   6   3  16     3497.00     3401.11     89.68 o 
   7   3  16     1999.89     2010.24     80.49 o 
   8   3  16    16468.81    16038.88    202.40 o 
   9   3  16     1585.40     1607.21     71.93 o 
  10   3  16    13381.94    13068.37    184.83 o 
  11   3  16      335.81      357.30     49.02 o 
  12   3  16     2469.68     2355.41     92.12 o 
  13   3  16    11077.83    11424.93    211.83 o 
  14   3  16      550.09      606.56     75.29 o 
  15   3  16     2304.18     2534.88    121.43 o 
  16   3  16    10276.69    10250.77    229.83 o 
  17   3  16        2.74       -4.73     54.19 o 
  18   3  16    13319.80    13744.82    308.84 o 
   0   4  16    54631.57    53258.28    612.24 o 
   1   4  16     2485.72     2428.26     81.74 o 
   2   4  16    50601.55    48824.22    407.14 o 
   3   4  16    12050.86    11690.82    166.35 o 
   4   4  16     6457.69     6508.55    123.09 o 
   5   4  16     4623.91     4409.95    108.43 o 
   6   4  16      641.75      489.12     49.76 o 
   7   4  16      928.14      829.88     58.69 o 
   8   4  16     2529.10     2554.48     93.53 o 
   9   4  16     2183.35     2238.72     97.70 o 
  10   4  16     1375.69     1474.35     71.03 o 
  11   4  16    11224.00    11122.92    173.55 o 
  12   4  16    11880.90    11866.35    192.23 o 
  13   4  16     1324.39     1357.66     87.40 o 
  14   4  16    10867.82    11307.20    231.85 o 
  15   4  16      838.86      944.18     88.01 o 
  16   4  16     6423.02     6743.55    188.72 o 
  17   4  16     3198.23     3117.90    139.55 o 
  18   4  16     1745.75     1739.90    117.71 o 
   1   5  16     2600.07     2706.64     86.99 o 
   2   5  16     8894.01     9077.16    165.19 o 
   3   5  16     1844.86     1962.11     82.12 o 
   4   5  16     4955.27     4778.66    109.02 o 
   5   5  16     1487.27     1468.22     72.60 o 
   6   5  16      917.49      993.05     60.31 o 
   7   5  16     5688.04     5596.37    125.48 o 
   8   5  16      477.98      385.30     47.57 o 
   9   5  16     1324.24     1380.52     70.43 o 
  10   5  16     5581.52     5479.15    127.79 o 
  11   5  16      757.17      667.62     64.21 o 
  12   5  16     4238.38     4546.31    127.51 o 
  13   5  16        9.22       16.93     44.90 o 
  14   5  16      141.66      183.48     58.49 o 
  15   5  16     2296.32     2331.77    119.54 o 
  16   5  16      430.71      390.91     72.14 o 
  17   5  16      673.76      774.47     97.92 o 
   0   6  16    25885.79    25311.16    397.71 o 
   1   6  16      231.55      201.34     41.72 o 
   2   6  16    11527.83    11492.60    170.32 o 
   3   6  16       94.18       53.34     34.57 o 
   4   6  16     5601.52     5540.82    118.95 o 
   5   6  16     3182.53     3369.70    106.78 o 
   6   6  16     5029.59     5042.66    116.16 o 
   7   6  16      239.15      284.22     46.15 o 
   8   6  16     3872.10     3906.73    113.63 o 
   9   6  16      163.94      159.19     44.14 o 
  10   6  16      508.84      533.97     54.25 o 
  11   6  16        1.96      -29.35     39.97 o 
  12   6  16     2852.30     2567.78    116.49 o 
  13   6  16       11.85       69.23     56.22 o 
  14   6  16     1387.75     1481.35    167.16 o 
  15   6  16      317.45      186.93     75.64 o 
  16   6  16     1533.00     1192.87    119.08 o 
  17   6  16        2.31      103.32     75.35 o 
   1   7  16     2178.08     2042.06     79.94 o 
   2   7  16     3078.41     2893.42     91.15 o 
   3   7  16      100.52       68.98     38.49 o 
   4   7  16       97.66       91.66     38.54 o 
   5   7  16     3788.27     3794.39    104.62 o 
   6   7  16     1405.88     1473.52     78.04 o 
   7   7  16     6180.09     6273.83    138.99 o 
   8   7  16     8895.60     8774.39    164.93 o 
   9   7  16       14.75       72.02     44.27 o 
  10   7  16    14004.33    13768.61    234.86 o 
  11   7  16     2964.04     2908.14    156.86 o 
  12   7  16     1311.87     1434.87    104.79 o 
  13   7  16     2850.55     2851.36    145.52 o 
  14   7  16     2897.67     3125.52    173.74 o 
  15   7  16     4456.70     4362.69    206.84 o 
  16   7  16     6771.81     6789.74    254.30 o 
   0   8  16     8137.20     8412.75    238.99 o 
   1   8  16     5969.27     6038.19    143.96 o 
   2   8  16     6136.02     6097.92    136.35 o 
   3   8  16    12112.48    12426.64    196.49 o 
   4   8  16       69.29      -25.82     39.41 o 
   5   8  16     7056.54     7203.21    158.21 o 
   6   8  16    23674.82    23507.81    326.41 o 
   7   8  16     4704.72     4582.46    130.71 o 
   8   8  16    41377.89    41554.52    434.78 o 
   9   8  16      346.67      468.54     64.08 o 
  10   8  16    20662.74    21310.72    289.78 o 
  11   8  16     8561.84     8537.04    203.32 o 
  12   8  16     9498.37     9930.09    237.79 o 
  13   8  16     2231.43     2111.74    157.56 o 
  14   8  16     3620.19     3550.73    214.38 o 
   1   9  16        2.30      -45.38     45.38 o 
   2   9  16      739.87      708.51     76.74 o 
   3   9  16      580.30      516.20     77.21 o 
   4   9  16      979.26     1036.29    116.38 o 
   5   9  16     2276.51     2143.80    105.59 o 
   6   9  16     6779.05     6978.35    171.56 o 
   7   9  16        3.09       59.13     52.46 o 
   8   9  16     7903.29     7875.44    183.76 o 
   9   9  16        8.26       23.85     51.62 o 
  10   9  16     9443.93     9586.40    206.71 o 
  11   9  16      503.42      646.26     83.24 o 
  12   9  16      635.27      762.95     85.57 o 
  13   9  16     2335.15     2340.23    166.10 o 
   0  10  16    34222.29    35118.38    640.41 o 
   1  10  16      818.57      832.70     87.82 o 
   2  10  16    17687.33    18192.54    308.13 o 
   3  10  16       43.12       54.76     56.68 o 
   4  10  16     7734.43     7862.17    201.61 o 
   5  10  16      965.88     1052.24     91.86 o 
   6  10  16     5373.57     5216.53    167.58 o 
   7  10  16      857.96      760.11     85.17 o 
   8  10  16      904.76      854.96     89.29 o 
   9  10  16     1213.61      988.18     95.04 o 
  10  10  16     1732.28     1562.62    120.41 o 
  11  10  16      873.33      926.57    108.39 o 
   1  11  16     4988.77     5629.55    180.21 o 
   2  11  16     6776.19     7053.70    196.99 o 
   3  11  16     3608.14     3758.25    153.69 o 
   4  11  16    20434.28    21349.27    348.24 o 
   5  11  16     1476.15     1280.26    104.56 o 
   6  11  16    10389.91    10855.78    244.59 o 
   7  11  16     6259.38     6397.07    191.70 o 
   8  11  16     1451.01     1327.09    105.65 o 
   9  11  16     1291.34     1114.19    102.01 o 
   0  12  16     1688.14     1454.91    159.35 o 
   1  12  16       47.84       59.11     63.77 o 
   2  12  16     1164.35     1133.75    120.68 o 
   3  12  16      878.58      821.56     93.00 o 
   4  12  16       55.06       59.74     63.51 o 
   5  12  16     1110.12     1228.95    108.97 o 
   1   1  17    15034.08    14786.37    222.53 o 
   2   1  17     2796.57     2696.12     99.36 o 
   3   1  17     6893.90     6818.46    130.39 o 
   4   1  17    20167.57    19155.65    230.31 o 
   5   1  17    17108.29    16518.79    212.47 o 
   6   1  17       89.93       47.32     34.34 o 
   7   1  17     9898.69     9725.79    153.90 o 
   8   1  17    10260.32    10363.44    161.14 o 
   9   1  17     3464.86     3550.70     98.47 o 
  10   1  17    14128.75    14016.27    195.01 o 
  11   1  17      594.15      587.30     53.95 o 
  12   1  17     1522.15     1432.47     81.38 o 
  13   1  17     1427.22     1507.04     89.94 o 
  14   1  17      222.42      206.04     56.89 o 
  15   1  17      268.76      161.43     73.57 o 
  16   1  17     6563.29     6830.67    191.35 o 
  17   1  17     3614.31     3491.73    147.80 o 
  18   1  17    10684.42    11201.14    254.22 o 
   0   2  17    72473.11    71474.71    844.76 o 
   1   2  17      336.35      304.21     50.51 o 
   2   2  17    26618.47    26594.71    281.60 o 
   3   2  17     3421.03     3338.14    101.70 o 
   4   2  17      690.58      681.59     57.51 o 
   5   2  17    12016.05    11709.71    177.28 o 
   6   2  17    13671.50    13675.39    194.80 o 
   7   2  17     4731.19     4773.79    116.09 o 
   8   2  17    32349.61    32347.64    317.21 o 
   9   2  17      249.59      244.41     44.11 o 
  10   2  17    11251.27    11182.51    173.29 o 
  11   2  17      156.52      124.46     46.08 o 
  12   2  17     2149.16     2368.16     99.73 o 
  13   2  17     1512.97     1374.59     88.89 o 
  14   2  17     8052.32     8188.13    199.32 o 
  15   2  17      326.40      224.33     62.37 o 
  16   2  17      711.60      799.77     85.99 o 
  17   2  17      250.73      233.83     66.08 o 
  18   2  17      145.39      155.73     67.64 o 
   1   3  17     2669.43     2730.32     88.66 o 
   2   3  17     5745.12     5487.90    119.27 o 
   3   3  17      112.01      106.48     34.95 o 
   4   3  17      179.53      211.01     40.79 o 
   5   3  17     1036.39     1065.32     68.55 o 
   6   3  17     3329.96     3169.82    105.79 o 
   7   3  17     2841.01     2954.10    100.87 o 
   8   3  17     5969.50     6063.50    140.88 o 
   9   3  17    19048.25    18494.97    239.45 o 
  10   3  17    13771.04    13500.74    193.30 o 
  11   3  17    27311.97    27307.88    294.57 o 
  12   3  17     6784.46     6717.92    146.75 o 
  13   3  17    19312.44    20187.19    295.84 o 
  14   3  17      908.74     1031.86     90.39 o 
  15   3  17    11203.38    11263.38    241.16 o 
  16   3  17    11240.49    11672.93    250.71 o 
  17   3  17     4457.76     5016.24    171.50 o 
  18   3  17    11294.48    12135.16    266.82 o 
   0   4  17       43.61       60.23     47.40 o 
   1   4  17      510.82      491.46     48.21 o 
   2   4  17     8998.41     8792.27    146.22 o 
   3   4  17     8113.93     7942.76    162.08 o 
   4   4  17     9733.92     9806.12    163.76 o 
   5   4  17     7986.64     7860.25    146.91 o 
   6   4  17       24.54        8.46     34.90 o 
   7   4  17    12212.38    12099.11    199.00 o 
   8   4  17     2208.19     2131.84     91.88 o 
   9   4  17     3373.81     3325.69    106.45 o 
  10   4  17     1956.33     1925.61     85.88 o 
  11   4  17      495.85      487.10     56.64 o 
  12   4  17     9966.42    10557.79    185.51 o 
  13   4  17     1392.06     1280.59     90.77 o 
  14   4  17    12415.81    12433.64    248.39 o 
  15   4  17     2784.62     2817.65    134.82 o 
  16   4  17       41.49      -38.47     54.34 o 
  17   4  17     2401.40     2454.29    184.91 o 
   1   5  17    52981.53    50895.61    431.68 o 
   2   5  17    11577.80    11467.24    172.30 o 
   3   5  17    22333.76    22400.05    264.27 o 
   4   5  17    33244.02    32897.02    321.93 o 
   5   5  17     7184.28     6954.06    144.25 o 
   6   5  17    27122.37    26261.68    295.13 o 
   7   5  17      225.72      214.99     48.02 o 
   8   5  17      730.90      781.01     66.94 o 
   9   5  17      128.81      150.22     45.97 o 
  10   5  17     1902.22     1915.01     92.45 o 
  11   5  17        3.45       -2.31     42.00 o 
  12   5  17     4484.46     4568.19    139.03 o 
  13   5  17       22.86       27.83     51.20 o 
  14   5  17     2003.50     1978.60    121.80 o 
  15   5  17      287.58      205.73     65.75 o 
  16   5  17        0.39        6.66     60.19 o 
   0   6  17     1179.19     1257.00     94.31 o 
   1   6  17        1.32        0.98     34.52 o 
   2   6  17      995.51      943.51     61.47 o 
   3   6  17     1795.19     1700.92     76.14 o 
   4   6  17     4295.60     4068.91    106.57 o 
   5   6  17     4462.09     4062.25    108.23 o 
   6   6  17    23970.35    23182.21    277.71 o 
   7   6  17     6949.69     6922.56    146.26 o 
   8   6  17     3176.32     3301.21    107.00 o 
   9   6  17     8628.63     8722.25    165.75 o 
  10   6  17     2681.20     2686.36    106.05 o 
  11   6  17     2023.98     1988.38    103.53 o 
  12   6  17    12156.26    12369.86    262.16 o 
  13   6  17      688.41      912.58     91.32 o 
  14   6  17    20472.41    20849.68    392.92 o 
  15   6  17     3069.65     2981.37    174.61 o 
  16   6  17    13725.18    14450.07    368.31 o 
   1   7  17      282.40      283.76     45.72 o 
   2   7  17     8805.71     8633.16    154.71 o 
   3   7  17      492.33      388.28     51.47 o 
   4   7  17    14092.99    13846.24    199.15 o 
   5   7  17     2433.56     2516.83     96.83 o 
   6   7  17     6504.36     6464.73    154.63 o 
   7   7  17     7657.64     7469.82    155.13 o 
   8   7  17     3399.93     3220.17    113.72 o 
   9   7  17    13576.73    14038.57    227.70 o 
  10   7  17     1031.84      968.55     80.70 o 
  11   7  17    19615.61    18916.78    333.47 o 
  12   7  17     2957.63     2972.50    152.58 o 
  13   7  17     8155.01     8733.19    271.06 o 
  14   7  17      148.77      217.58    107.96 o 
  15   7  17     3974.85     4087.99    231.45 o 
   0   8  17     2998.25     2899.24    151.74 o 
   1   8  17      282.33      218.25     50.93 o 
   2   8  17     3067.95     2999.88    103.87 o 
   3   8  17      704.38      736.56     64.68 o 
   4   8  17      846.76      782.13     70.20 o 
   5   8  17     1379.67     1261.33     83.08 o 
   6   8  17      906.95      889.24     74.15 o 
   7   8  17     3391.94     3130.85    113.90 o 
   8   8  17     1441.28     1385.01     96.31 o 
   9   8  17     2649.77     2765.82    117.88 o 
  10   8  17      532.95      605.07     73.75 o 
  11   8  17       94.23      141.06     60.78 o 
  12   8  17      256.89      365.25     84.16 o 
  13   8  17        8.48       83.11     78.83 o 
   1   9  17     5624.23     5242.03    161.54 o 
   2   9  17    10610.21    11120.95    232.15 o 
   3   9  17     7729.24     7625.28    192.74 o 
   4   9  17     2640.15     2958.33    130.30 o 
   5   9  17     6718.23     6767.92    172.39 o 
   6   9  17        2.55       16.83     51.36 o 
   7   9  17     4092.03     4292.78    142.63 o 
   8   9  17      308.49      248.24     60.28 o 
   9   9  17     1561.01     1507.96    116.74 o 
  10   9  17     6453.99     7538.19    213.29 o 
  11   9  17      877.39      910.67    104.64 o 
  12   9  17     7396.85     7752.31    220.31 o 
   0  10  17     6600.86     7034.60    277.00 o 
   1  10  17        7.55       39.69     58.70 o 
   2  10  17     2496.81     2500.85    148.12 o 
   3  10  17      902.78     1030.16     94.86 o 
   4  10  17      454.50      383.49    117.94 o 
   5  10  17        6.48      -52.38     52.38 o 
   6  10  17     6562.69     7126.91    195.75 o 
   7  10  17       49.46        1.57     57.21 o 
   8  10  17     5034.74     4890.65    204.03 o 
   9  10  17       92.78      156.45     64.87 o 
  10  10  17       13.96       13.20     64.88 o 
   1  11  17     7337.65     7404.52    206.92 o 
   2  11  17      394.62      546.36     84.45 o 
   3  11  17     5563.22     5808.51    183.63 o 
   4  11  17     5182.20     5335.93    196.05 o 
   5  11  17     2217.64     2308.79    131.78 o 
   6  11  17     4073.38     4324.90    163.67 o 
   7  11  17       85.71       88.70     66.15 o 
   0   0  18    71780.25    72065.02   1397.91 o 
   1   0  18     1324.71     1241.04    120.71 o 
   2   0  18    20018.88    19502.48    436.26 o 
   3   0  18     1125.63      976.05     94.13 o 
   4   0  18    23129.91    22210.54    387.26 o 
   5   0  18      120.88      181.17     58.69 o 
   6   0  18      282.94      313.58     73.88 o 
   7   0  18    19161.70    18860.41    405.20 o 
   8   0  18        2.46       13.57     51.62 o 
   9   0  18    53792.21    53190.98    878.61 o 
  10   0  18       24.68       42.63     54.41 o 
  11   0  18    12726.21    12902.28    272.92 o 
  12   0  18     5586.64     5263.50    209.19 o 
  13   0  18        2.96       19.88     71.70 o 
  14   0  18     3852.48     3736.11    199.72 o 
  15   0  18    10427.85    10779.34    335.32 o 
  16   0  18     3565.86     3574.77    332.00 o 
  17   0  18    30416.70    31776.48    846.64 o 
   1   1  18    61104.38    60493.12    569.24 o 
   2   1  18      261.29      290.51     51.87 o 
   3   1  18     7406.51     7374.21    169.77 o 
   4   1  18        0.22       21.52     37.51 o 
   5   1  18      232.62      273.05     45.35 o 
   6   1  18      867.91      786.98     59.11 o 
   7   1  18    12929.39    12710.40    195.74 o 
   8   1  18     7705.90     7441.05    147.59 o 
   9   1  18    20757.25    20621.42    246.15 o 
  10   1  18     1451.61     1609.83     76.86 o 
  11   1  18    11609.63    11438.32    188.39 o 
  12   1  18       52.84       70.50     45.88 o 
  13   1  18       44.37       75.27     51.57 o 
  14   1  18        1.61      -49.85     49.85 o 
  15   1  18      146.41      113.71     59.56 o 
  16   1  18     2579.43     2697.64    159.02 o 
  17   1  18      118.42      126.71     66.87 o 
   0   2  18     9744.70     9714.14    248.57 o 
   1   2  18      157.63      139.16     44.78 o 
   2   2  18      101.58       99.14     42.85 o 
   3   2  18    12783.78    12460.95    216.19 o 
   4   2  18     1885.39     1855.65     83.36 o 
   5   2  18     9192.44     9232.38    214.56 o 
   6   2  18     6278.25     6144.39    160.86 o 
   7   2  18     9673.79     9429.45    165.57 o 
   8   2  18    15447.49    15104.40    214.87 o 
   9   2  18      307.02      235.33     49.31 o 
  10   2  18     6740.16     6807.90    145.28 o 
  11   2  18     4053.69     4132.67    112.14 o 
  12   2  18    17620.25    17757.22    291.49 o 
  13   2  18      348.30      166.62     54.41 o 
  14   2  18     5989.38     5988.85    175.64 o 
  15   2  18     3372.38     3587.69    144.12 o 
  16   2  18     3726.34     3693.63    151.02 o 
  17   2  18     2271.98     2545.69    177.65 o 
   1   3  18      335.84      365.46     49.80 o 
   2   3  18      377.67      286.02     44.39 o 
   3   3  18     4070.24     4344.91    119.38 o 
   4   3  18    10332.05    10340.80    182.15 o 
   5   3  18     3325.04     3186.45    117.31 o 
   6   3  18     8472.25     8234.62    164.38 o 
   7   3  18     2990.25     3048.69    107.47 o 
   8   3  18      110.25       33.49     42.89 o 
   9   3  18      538.42      460.68     55.66 o 
  10   3  18     2278.58     2414.91     95.13 o 
  11   3  18     3593.33     3853.29    115.09 o 
  12   3  18       13.39       13.34     45.88 o 
  13   3  18    23644.31    24106.07    334.56 o 
  14   3  18     1256.39     1221.62     97.22 o 
  15   3  18     5790.93     6051.61    181.05 o 
  16   3  18        6.52      -41.73     55.08 o 
  17   3  18      359.12      297.44     74.53 o 
   0   4  18     4690.94     4465.86    169.73 o 
   1   4  18     6538.04     6254.26    133.11 o 
   2   4  18     2409.50     2343.23     96.52 o 
   3   4  18    31192.50    30553.72    323.66 o 
   4   4  18     9656.84     9562.46    166.54 o 
   5   4  18    18137.69    17104.02    245.01 o 
   6   4  18    14741.32    14043.41    220.15 o 
   7   4  18      867.28      832.99     68.08 o 
   8   4  18    14752.52    14448.23    227.23 o 
   9   4  18     1906.91     1921.54     91.93 o 
  10   4  18     1546.49     1668.56     88.39 o 
  11   4  18    11554.08    11553.80    205.82 o 
  12   4  18     2301.58     2240.21    102.75 o 
  13   4  18     4747.19     4915.29    159.19 o 
  14   4  18       15.15       54.22     61.04 o 
  15   4  18     1618.38     1826.47    123.60 o 
  16   4  18      486.33      375.99     92.46 o 
   1   5  18     4592.16     4582.40    115.84 o 
   2   5  18     2315.65     2264.29     88.23 o 
   3   5  18     2722.61     2838.57     97.88 o 
   4   5  18      223.71      249.05     47.54 o 
   5   5  18     2097.62     2184.61     90.38 o 
   6   5  18      554.24      509.32     59.41 o 
   7   5  18    13421.30    13741.56    221.49 o 
   8   5  18       11.46      -15.02     41.52 o 
   9   5  18     1275.71     1279.86     81.19 o 
  10   5  18        9.75      -15.40     44.62 o 
  11   5  18       62.60       85.11     51.22 o 
  12   5  18     2650.05     2765.23    124.63 o 
  13   5  18     1536.38     1467.33    100.52 o 
  14   5  18      228.13      130.88     64.64 o 
  15   5  18     4441.25     4814.65    178.36 o 
   0   6  18     4018.72     3975.50    151.87 o 
   1   6  18      239.56      197.91     42.86 o 
   2   6  18     5070.85     4949.18    118.73 o 
   3   6  18     2917.51     2953.63     96.38 o 
   4   6  18     9880.79     9958.33    176.52 o 
   5   6  18     5675.02     5597.92    134.47 o 
   6   6  18     3087.12     3057.72    104.71 o 
   7   6  18      636.67      673.25     62.83 o 
   8   6  18     4463.95     4284.35    127.82 o 
   9   6  18      198.82      112.70     49.94 o 
  10   6  18     4823.46     5048.36    153.17 o 
  11   6  18       51.53       20.48     52.12 o 
  12   6  18     1372.36     1308.34    106.22 o 
  13   6  18      101.86      120.93     71.35 o 
  14   6  18     1526.27     1368.37    155.54 o 
  15   6  18     1470.46     1258.28    210.56 o 
   1   7  18      138.20      116.16     42.81 o 
   2   7  18     2635.37     2597.51     94.59 o 
   3   7  18        7.92       46.82     38.89 o 
   4   7  18     4153.09     4233.95    115.34 o 
   5   7  18     4577.88     4856.08    129.50 o 
   6   7  18     2417.48     2269.21    100.41 o 
   7   7  18     4327.59     4430.75    131.86 o 
   8   7  18      489.34      357.11     59.38 o 
   9   7  18       48.22      -35.56     51.82 o 
  10   7  18     2715.14     2480.41    121.94 o 
  11   7  18     5397.72     5333.19    182.87 o 
  12   7  18     2535.81     2854.74    206.58 o 
  13   7  18     8271.12     8715.94    393.76 o 
  14   7  18        7.14      166.96     92.09 o 
   0   8  18     5371.85     5200.47    199.31 o 
   1   8  18    12874.29    12488.81    217.59 o 
   2   8  18     4119.83     4149.24    129.94 o 
   3   8  18    31695.86    31844.22    371.36 o 
   4   8  18     1501.59     1385.55     86.27 o 
   5   8  18    21704.71    21266.98    293.55 o 
   6   8  18      122.15      107.58     50.25 o 
   7   8  18     4971.73     5292.54    183.20 o 
   8   8  18     2647.34     2661.33    116.66 o 
   9   8  18      394.75      394.98     68.78 o 
  10   8  18     8432.89     8448.89    211.30 o 
  11   8  18     6991.92     7576.84    216.65 o 
  12   8  18     7040.01     7544.72    240.35 o 
   1   9  18     1642.69     1701.72    108.79 o 
   2   9  18      916.30      928.43     89.39 o 
   3   9  18     3690.57     3718.44    152.72 o 
   4   9  18     1541.89     1681.31    108.65 o 
   5   9  18     2674.78     2824.78    121.64 o 
   6   9  18     4137.21     4316.16    201.35 o 
   7   9  18      455.50      449.43     68.97 o 
   8   9  18      255.55      125.42     61.85 o 
   9   9  18      420.36      291.59     69.00 o 
  10   9  18       41.90       73.68     69.57 o 
   0  10  18     8632.60     8674.15    310.51 o 
   1  10  18       15.76      -50.63     54.81 o 
   2  10  18    13468.39    13952.94    275.99 o 
   3  10  18      783.33      646.33     84.79 o 
   4  10  18     5499.94     5542.85    178.45 o 
   5  10  18     8394.94     8565.98    255.39 o 
   6  10  18      271.22      269.82     80.11 o 
   7  10  18     6047.79     6241.74    190.06 o 
   8  10  18      200.70      245.79     71.98 o 
   1  11  18    15323.96    16003.00    326.11 o 
   2  11  18      587.43      668.13     87.53 o 
   3  11  18     5883.01     6280.82    194.58 o 
   4  11  18       59.05       92.62     67.23 o 
   1   1  19    37056.02    35677.87    435.77 o 
   2   1  19       21.81        9.68     45.29 o 
   3   1  19     4168.47     4157.28    126.89 o 
   4   1  19     1329.58     1238.71     80.32 o 
   5   1  19       71.44       28.88     42.42 o 
   6   1  19      292.92      226.07     58.04 o 
   7   1  19       98.54      116.95     42.87 o 
   8   1  19     4942.88     5069.54    127.06 o 
   9   1  19       11.45       37.70     40.14 o 
  10   1  19     5592.03     5631.22    156.36 o 
  11   1  19     5255.30     5307.39    134.08 o 
  12   1  19      259.72      244.49     54.94 o 
  13   1  19    30825.41    30815.76    418.85 o 
  14   1  19      476.73      402.38     73.69 o 
  15   1  19    10231.86    10470.76    264.99 o 
  16   1  19     2180.95     2289.47    127.47 o 
   0   2  19    33596.62    31874.65    572.82 o 
   1   2  19      472.28      425.78     58.48 o 
   2   2  19    17492.80    17497.91    262.52 o 
   3   2  19    19084.04    18499.99    288.94 o 
   4   2  19      494.82      514.15     62.72 o 
   5   2  19    10852.51    10643.30    201.34 o 
   6   2  19     9729.75     9354.62    178.02 o 
   7   2  19        1.56       58.97     43.33 o 
   8   2  19    10579.65    10581.79    193.40 o 
   9   2  19     7125.96     7282.12    152.42 o 
  10   2  19     3870.05     3976.96    118.20 o 
  11   2  19     6668.49     6760.64    150.56 o 
  12   2  19      307.80      207.97     56.51 o 
  13   2  19     2380.88     2576.79    127.31 o 
  14   2  19      147.70      100.52     57.92 o 
  15   2  19       52.18      122.53     63.74 o 
  16   2  19      200.65      152.98     68.52 o 
   1   3  19      326.38      352.60     64.50 o 
   2   3  19     3414.84     3262.63    116.36 o 
   3   3  19      555.02      452.71     58.94 o 
   4   3  19     4646.99     4712.65    128.95 o 
   5   3  19    17590.79    17219.57    248.06 o 
   6   3  19     6810.84     6969.38    156.23 o 
   7   3  19    25740.48    25141.97    314.42 o 
   8   3  19     8425.37     8340.75    172.73 o 
   9   3  19    15933.91    15378.46    240.10 o 
  10   3  19     5345.30     5497.78    144.59 o 
  11   3  19      322.24      258.42     55.82 o 
  12   3  19      801.61      719.63     75.95 o 
  13   3  19     1337.38     1212.79     95.16 o 
  14   3  19      853.64      735.13     90.81 o 
  15   3  19        5.57       44.27     63.12 o 
  16   3  19     9586.67     9924.19    267.34 o 
   0   4  19    10940.52    10241.69    261.50 o 
   1   4  19      330.59      318.58     53.38 o 
   2   4  19    19631.78    19639.26    265.80 o 
   3   4  19       18.67       44.95     42.50 o 
   4   4  19     3652.47     3678.17    117.03 o 
   5   4  19     2724.37     2634.88    103.38 o 
   6   4  19      277.27      282.71     54.65 o 
   7   4  19      710.38      715.17     68.42 o 
   8   4  19     3757.81     3816.75    127.73 o 
   9   4  19     1439.47     1604.84     88.54 o 
  10   4  19     6709.54     6689.25    160.09 o 
  11   4  19      159.55      153.34     55.07 o 
  12   4  19    12941.14    13018.02    240.99 o 
  13   4  19       20.91       29.36     56.13 o 
  14   4  19     4586.53     4471.94    173.98 o 
  15   4  19       52.87      -61.69     61.69 o 
   1   5  19     1428.56     1248.16     79.96 o 
   2   5  19     9468.96     9413.25    171.14 o 
   3   5  19     4154.48     3862.05    113.93 o 
   4   5  19    25984.65    25537.22    300.29 o 
   5   5  19    15717.80    15485.81    239.74 o 
   6   5  19    24172.56    23392.54    350.58 o 
   7   5  19    21769.12    21603.97    293.31 o 
   8   5  19     7023.25     6936.83    162.81 o 
   9   5  19    16796.00    17018.21    246.94 o 
  10   5  19      109.66      130.77     51.93 o 
  11   5  19     2692.36     2412.99    115.56 o 
  12   5  19      629.91      694.61     81.48 o 
  13   5  19       73.46       38.22     60.96 o 
  14   5  19     3011.73     2880.09    161.33 o 
   0   6  19     7812.33     7299.87    206.56 o 
   1   6  19     4078.17     3853.41    114.47 o 
   2   6  19     3540.71     3594.81    116.89 o 
   3   6  19    10185.22    10354.46    184.02 o 
   4   6  19     5203.98     5214.12    132.25 o 
   5   6  19     3413.07     3432.96    110.98 o 
   6   6  19     1938.68     1899.76    104.51 o 
   7   6  19      708.27      613.92     66.69 o 
   8   6  19      467.97      508.31     65.84 o 
   9   6  19     3868.23     4013.65    130.76 o 
  10   6  19     6138.53     6024.37    223.58 o 
  11   6  19    11821.59    11972.83    258.25 o 
  12   6  19    12377.90    13443.49    286.76 o 
  13   6  19      434.35      352.49     87.12 o 
   1   7  19     7325.30     7321.68    150.56 o 
   2   7  19     7615.70     7767.91    155.11 o 
   3   7  19     9961.43    10035.46    184.43 o 
   4   7  19    17950.87    18284.44    268.49 o 
   5   7  19      582.07      601.57     67.20 o 
   6   7  19    11115.22    10992.36    205.20 o 
   7   7  19       81.24       32.08     47.34 o 
   8   7  19     1782.84     1923.51    104.34 o 
   9   7  19     1509.57     1435.26    103.29 o 
  10   7  19       33.65       90.70     61.44 o 
  11   7  19     5741.12     6140.49    199.27 o 
  12   7  19      477.69      520.30     94.74 o 
   0   8  19     3240.42     3300.37    211.19 o 
   1   8  19      315.91      360.83     62.01 o 
   2   8  19     3853.09     3793.89    127.02 o 
   3   8  19      192.11      165.17     55.30 o 
   4   8  19      963.46     1060.64     85.94 o 
   5   8  19       62.78       44.15     52.24 o 
   6   8  19      204.56      112.46     54.54 o 
   7   8  19       17.41      -15.47     50.19 o 
   8   8  19      430.49      321.62     64.28 o 
   9   8  19      282.46      165.23     68.98 o 
  10   8  19     1032.99     1039.75    105.91 o 
  11   8  19      142.98      228.24     83.19 o 
   1   9  19    12592.84    13102.14    263.60 o 
   2   9  19      701.29      574.60    118.68 o 
   3   9  19    11704.60    11778.66    263.20 o 
   4   9  19       24.15       65.89     61.02 o 
   5   9  19      100.38       65.87     61.78 o 
   6   9  19      338.94      242.95     67.15 o 
   7   9  19     3577.84     3638.78    186.03 o 
   8   9  19     1328.19     1228.07    103.21 o 
   9   9  19     1450.96     1390.71    108.83 o 
   0  10  19     1215.99     1111.95    148.34 o 
   1  10  19     1002.49     1035.08    100.74 o 
   2  10  19      937.17      917.75     96.96 o 
   3  10  19     2579.17     2778.34    138.33 o 
   4  10  19      216.34      157.84     66.62 o 
   5  10  19     2734.58     2820.49    139.56 o 
   6  10  19      679.95      571.43     85.30 o 
   0   0  20    37981.24    36530.48    901.79 o 
   1   0  20      689.94      491.98     97.81 o 
   2   0  20     7137.79     7593.50    263.55 o 
   3   0  20     9913.15     9246.39    292.62 o 
   4   0  20       85.28       32.16     68.54 o 
   5   0  20    19023.50    19027.18    639.60 o 
   6   0  20      409.82      311.72     88.63 o 
   7   0  20    11638.70    11768.62    288.63 o 
   8   0  20        6.18       30.85     58.68 o 
   9   0  20     6031.06     6350.17    217.51 o 
  10   0  20     2017.39     2220.74    147.79 o 
  11   0  20        0.62       44.81     66.83 o 
  12   0  20    31208.92    32369.15    649.96 o 
  13   0  20     2332.32     2434.89    180.42 o 
  14   0  20    37722.46    38415.79    700.59 o 
  15   0  20     5109.32     5520.27    258.10 o 
   1   1  20    12365.14    12464.99    240.11 o 
   2   1  20     8454.48     8125.86    192.76 o 
   3   1  20     6630.62     6389.81    172.54 o 
   4   1  20    23823.89    23816.14    348.24 o 
   5   1  20      630.66      644.24     68.95 o 
   6   1  20    11872.79    11952.89    235.91 o 
   7   1  20      426.56      460.49     62.04 o 
   8   1  20       72.50       55.62     48.48 o 
   9   1  20     3861.75     4005.85    174.35 o 
  10   1  20     4528.81     4597.59    133.08 o 
  11   1  20     9285.28     9428.93    180.47 o 
  12   1  20     2890.07     2945.86    123.01 o 
  13   1  20     8516.43     8587.02    229.46 o 
  14   1  20      934.13      839.61     98.46 o 
  15   1  20     1738.53     1480.53    119.31 o 
   0   2  20    15608.99    15860.65    389.20 o 
   1   2  20     4946.57     4838.36    151.68 o 
   2   2  20    13645.10    13607.07    252.91 o 
   3   2  20     5484.24     5651.58    150.91 o 
   4   2  20     8121.21     8011.62    179.00 o 
   5   2  20     6242.75     6009.30    157.51 o 
   6   2  20     6573.88     6364.31    160.67 o 
   7   2  20     6440.53     6267.93    172.17 o 
   8   2  20     1390.39     1379.32     89.59 o 
   9   2  20     6495.91     6710.69    159.70 o 
  10   2  20       85.42       17.55     44.86 o 
  11   2  20      246.70      260.54     53.62 o 
  12   2  20      921.07      814.00     81.04 o 
  13   2  20      403.63      321.51     74.43 o 
  14   2  20     3216.35     3241.66    152.85 o 
  15   2  20     1926.82     2216.66    137.84 o 
   1   3  20     9027.25     8794.42    201.54 o 
   2   3  20     1566.03     1552.33    108.88 o 
   3   3  20     1159.41     1170.10     82.56 o 
   4   3  20    10629.36    10644.56    235.83 o 
   5   3  20      108.72      106.84     50.87 o 
   6   3  20      249.83      168.60     54.07 o 
   7   3  20      107.10      117.63     49.27 o 
   8   3  20     9400.21     8980.61    184.12 o 
   9   3  20     2991.12     2917.47    113.65 o 
  10   3  20     6097.87     6159.52    155.70 o 
  11   3  20     4940.48     5093.15    153.90 o 
  12   3  20     1197.13     1405.58    101.01 o 
  13   3  20     1378.84     1345.51    112.15 o 
  14   3  20       73.51        6.15     62.11 o 
   0   4  20     2622.97     2715.01    149.09 o 
   1   4  20       51.59       83.72     46.84 o 
   2   4  20      693.08      741.44     72.50 o 
   3   4  20        2.50       38.17     45.12 o 
   4   4  20     6841.10     6936.43    169.31 o 
   5   4  20      167.11       96.25     50.00 o 
   6   4  20    30205.20    30444.89    362.04 o 
   7   4  20      763.67      642.31     68.87 o 
   8   4  20    35232.24    34739.19    396.94 o 
   9   4  20     1651.32     1660.12    103.69 o 
  10   4  20     6308.32     6231.04    189.38 o 
  11   4  20      709.15      614.41     76.14 o 
  12   4  20       80.56      123.49     67.24 o 
  13   4  20        3.81       51.87     61.99 o 
  14   4  20     1095.08      976.40    158.92 o 
   1   5  20       17.32       19.19     43.22 o 
   2   5  20    11911.74    11453.47    204.52 o 
   3   5  20      194.70      175.77     52.54 o 
   4   5  20     2793.66     2776.50    109.89 o 
   5   5  20       61.27       53.80     47.44 o 
   6   5  20      637.19      608.30     67.96 o 
   7   5  20        2.57       86.20     49.34 o 
   8   5  20        4.54       91.00     51.08 o 
   9   5  20      115.44      175.36     54.62 o 
  10   5  20     4472.33     4583.51    141.84 o 
  11   5  20       23.21       64.34     56.14 o 
  12   5  20     4917.18     4766.66    177.02 o 
  13   5  20       45.13      -18.15     63.99 o 
   0   6  20      224.77      219.08     74.67 o 
   1   6  20        0.56       20.23     44.65 o 
   2   6  20     2156.31     2220.89     95.27 o 
   3   6  20       74.90       58.29     46.21 o 
   4   6  20     4106.22     3992.98    129.26 o 
   5   6  20       11.09       55.00     48.07 o 
   6   6  20     4046.61     3908.81    128.21 o 
   7   6  20      918.30      781.33     74.79 o 
   8   6  20     5936.05     6044.02    216.63 o 
   9   6  20     2108.12     2233.25    135.05 o 
  10   6  20     7466.84     7788.08    193.16 o 
  11   6  20       57.12      112.79     64.16 o 
  12   6  20     2576.29     2885.46    147.12 o 
   1   7  20     4700.17     5058.04    136.85 o 
   2   7  20     6559.26     6606.91    154.04 o 
   3   7  20     2079.88     1932.76    115.72 o 
   4   7  20     1746.00     1665.86     95.16 o 
   5   7  20      120.38      127.27     52.42 o 
   6   7  20      168.00       58.95     53.97 o 
   7   7  20      338.09      308.09     64.56 o 
   8   7  20     2551.43     2594.30    125.63 o 
   9   7  20     1459.48     1651.92    105.50 o 
  10   7  20     8846.02     9780.73    251.50 o 
  11   7  20     2827.11     2906.03    151.02 o 
   0   8  20    31249.67    32050.48    546.07 o 
   1   8  20      461.40      297.54     64.66 o 
   2   8  20    26110.39    25948.64    359.06 o 
   3   8  20     2529.27     2555.42    128.76 o 
   4   8  20     6306.64     6264.46    172.10 o 
   5   8  20     5826.82     5808.20    175.81 o 
   6   8  20     3066.57     3350.32    133.98 o 
   7   8  20     2936.09     2879.84    136.90 o 
   8   8  20     2407.40     2456.56    129.60 o 
   9   8  20     1024.43      987.29    102.25 o 
   1   9  20     6473.17     7118.04    199.21 o 
   2   9  20      169.18      192.21     69.21 o 
   3   9  20     2557.98     2873.87    145.18 o 
   4   9  20      466.96      480.97     85.42 o 
   5   9  20      386.07      336.60     78.38 o 
   6   9  20      305.89      253.76     72.00 o 
   7   9  20       65.73       43.30     82.22 o 
   0  10  20      445.23      415.44    115.83 o 
   1  10  20     1041.71      890.27     98.38 o 
   1   1  21    15986.40    15477.83    278.04 o 
   2   1  21     1819.97     1981.71    108.63 o 
   3   1  21     1414.22     1345.09     95.86 o 
   4   1  21     6045.48     5997.30    172.82 o 
   5   1  21      456.20      391.03     67.80 o 
   6   1  21     6048.54     5798.32    170.93 o 
   7   1  21      768.29      682.51     78.60 o 
   8   1  21      216.96      105.19     51.44 o 
   9   1  21     1635.20     1567.41     95.87 o 
  10   1  21     1141.53     1307.18     91.03 o 
  11   1  21     4318.56     4376.26    146.42 o 
  12   1  21      591.04      506.49     78.81 o 
  13   1  21    23209.35    24622.46    504.03 o 
  14   1  21     2436.10     2242.36    137.73 o 
   0   2  21     7317.95     7528.61    272.57 o 
   1   2  21     4141.86     4139.60    145.02 o 
   2   2  21       27.01       93.56     53.01 o 
   3   2  21    18427.84    18548.97    308.59 o 
   4   2  21     2747.17     2684.27    130.20 o 
   5   2  21    15663.22    15795.55    283.82 o 
   6   2  21     5181.30     5153.66    151.19 o 
   7   2  21     3042.31     2869.02    119.88 o 
   8   2  21     2867.17     2914.93    121.85 o 
   9   2  21      913.26     1099.53     86.38 o 
  10   2  21        3.12       28.80     49.42 o 
  11   2  21     6011.10     5818.98    190.84 o 
  12   2  21     8796.64     9284.58    231.87 o 
  13   2  21     2996.95     3360.06    173.18 o 
  14   2  21    11486.68    11794.50    278.58 o 
   1   3  21     5773.73     5946.75    174.60 o 
   2   3  21     5890.89     5677.40    169.02 o 
   3   3  21    15243.31    15139.18    277.13 o 
   4   3  21    10112.26    10014.82    206.92 o 
   5   3  21    14992.42    14624.32    253.99 o 
   6   3  21     4301.56     4252.40    145.72 o 
   7   3  21    11598.07    11852.42    228.82 o 
   8   3  21     1544.29     1720.75    101.70 o 
   9   3  21     1059.61     1082.58     85.10 o 
  10   3  21        4.44        0.93     48.24 o 
  11   3  21      338.40      238.89     73.38 o 
  12   3  21     2889.42     2830.68    136.58 o 
  13   3  21     1521.35     1478.22    129.48 o 
   0   4  21    18351.21    17208.86    421.75 o 
   1   4  21     2081.88     1925.08    111.84 o 
   2   4  21     2112.83     2091.41    104.81 o 
   3   4  21     1906.17     2162.56    108.70 o 
   4   4  21      130.66       64.80     51.79 o 
   5   4  21     3794.04     3696.66    132.11 o 
   6   4  21      492.04      457.55     67.04 o 
   7   4  21     7143.67     7442.63    183.96 o 
   8   4  21      784.76      867.42     77.02 o 
   9   4  21     4905.46     4844.63    144.87 o 
  10   4  21    10364.53    10079.30    205.57 o 
  11   4  21       59.36       29.75     54.70 o 
  12   4  21      841.59      820.46     97.92 o 
   1   5  21     7535.01     7765.89    184.84 o 
   2   5  21      170.98      121.41     53.78 o 
   3   5  21       89.70       52.30     51.18 o 
   4   5  21      225.98      242.10     59.31 o 
   5   5  21     7751.14     7923.76    189.57 o 
   6   5  21     3025.77     2940.54    124.53 o 
   7   5  21    17625.76    18587.26    280.91 o 
   8   5  21     8321.33     8610.39    190.27 o 
   9   5  21    16946.10    17266.26    273.37 o 
  10   5  21     8898.27     9170.89    198.54 o 
  11   5  21    11497.93    12112.43    258.52 o 
  12   5  21      694.87      551.44     90.90 o 
   0   6  21    13575.99    13367.41    324.97 o 
   1   6  21      784.20      782.54     75.49 o 
   2   6  21    11425.09    11153.15    224.25 o 
   3   6  21      650.85      474.97     70.42 o 
   4   6  21     1484.45     1575.54     99.85 o 
   5   6  21      286.64      222.68     57.67 o 
   6   6  21     5517.35     5571.42    154.57 o 
   7   6  21     3347.23     3381.99    127.47 o 
   8   6  21     8510.25     8732.62    194.59 o 
   9   6  21     8888.78     9273.50    213.16 o 
  10   6  21     2395.80     2384.66    131.24 o 
   1   7  21    23112.76    23303.54    386.78 o 
   2   7  21      703.23      683.35     75.58 o 
   3   7  21    13217.71    13351.21    247.98 o 
   4   7  21     1227.34     1079.41     91.91 o 
   5   7  21     1735.12     1768.88    108.04 o 
   6   7  21      575.14      691.39     88.73 o 
   7   7  21       58.60       71.08     56.53 o 
   8   7  21     2024.30     1983.00    121.79 o 
   9   7  21      109.55       26.65     63.25 o 
   0   8  21     1110.35     1109.23    139.22 o 
   1   8  21       33.16       16.58     59.86 o 
   2   8  21       82.59      133.32     64.56 o 
   3   8  21     2322.88     2147.37    120.74 o 
   4   8  21      752.05      833.24     89.78 o 
   5   8  21      384.79      284.92     72.97 o 
   6   8  21     1580.88     1526.72    111.84 o 
   7   8  21     1538.39     1708.12    172.29 o 
   1   9  21     4654.38     4945.54    186.45 o 
   2   9  21     3874.04     3895.67    270.49 o 
   3   9  21     5336.80     5489.31    194.69 o 
   0   0  22      451.33      127.22    140.88 o 
   1   0  22      159.33      161.71     83.81 o 
   2   0  22     1251.74     1096.28    131.89 o 
   3   0  22    18440.68    17612.93    498.23 o 
   4   0  22      649.06      722.04    119.23 o 
   5   0  22    31106.29    30221.05    594.20 o 
   6   0  22     1488.20     1526.35    150.46 o 
   7   0  22      456.21      286.33     94.77 o 
   8   0  22    10196.86    10337.92    346.79 o 
   9   0  22     6530.69     6468.79    264.28 o 
  10   0  22    17409.63    17681.81    443.95 o 
  11   0  22     4878.68     5419.35    309.08 o 
  12   0  22    22938.21    24702.84    538.33 o 
   1   1  22     1668.95     1853.76    107.42 o 
   2   1  22     2003.14     2019.59    122.82 o 
   3   1  22       25.45      -49.23     49.23 o 
   4   1  22    13069.35    13194.13    262.87 o 
   5   1  22     4015.31     4001.49    151.76 o 
   6   1  22    11159.29    11359.80    244.59 o 
   7   1  22     2972.16     3437.35    142.02 o 
   8   1  22     4576.16     4591.59    159.04 o 
   9   1  22     1187.12     1342.61    101.52 o 
  10   1  22      550.88      435.94     70.75 o 
  11   1  22     2224.05     2223.02    123.29 o 
  12   1  22      173.92      198.01     74.65 o 
   0   2  22    26658.92    26699.41    550.81 o 
   1   2  22      365.98      314.92     68.28 o 
   2   2  22    10065.72    10387.03    230.84 o 
   3   2  22      799.01      778.83     83.40 o 
   4   2  22    21683.66    21334.13    342.79 o 
   5   2  22        4.98       38.41     54.01 o 
   6   2  22     3270.05     3313.72    140.04 o 
   7   2  22     1244.39     1165.48    112.31 o 
   8   2  22      646.45      499.28     71.56 o 
   9   2  22     1037.10      910.57     83.46 o 
  10   2  22       38.80       -6.39     52.41 o 
  11   2  22       76.11       84.65     61.03 o 
  12   2  22       33.11      -59.13     59.13 o 
   1   3  22    12141.69    12354.93    255.25 o 
   2   3  22      203.73      237.71     64.38 o 
   3   3  22      404.04      492.48     74.88 o 
   4   3  22     2339.96     2449.87    129.11 o 
   5   3  22     1000.97     1025.82     93.12 o 
   6   3  22     5262.45     5449.91    160.60 o 
   7   3  22     6127.24     6468.03    174.98 o 
   8   3  22     1050.51      861.27     86.91 o 
   9   3  22     7587.59     7625.86    190.85 o 
  10   3  22     1584.09     1587.69    144.68 o 
  11   3  22        2.14        1.07     58.01 o 
  12   3  22        3.20       40.80     69.76 o 
   0   4  22      421.44      440.52    102.19 o 
   1   4  22     1059.31     1120.19     96.27 o 
   2   4  22        1.70      -50.46     51.02 o 
   3   4  22    13891.99    13985.07    273.44 o 
   4   4  22     3126.74     3196.56    129.20 o 
   5   4  22     2960.24     3082.32    126.83 o 
   6   4  22     9000.52     8911.49    204.06 o 
   7   4  22       96.53       -1.94     51.64 o 
   8   4  22     8565.80     8679.21    204.28 o 
   9   4  22     9235.02     9381.44    213.64 o 
  10   4  22     5286.40     5779.52    218.80 o 
  11   4  22     6644.84     7075.43    190.25 o 
   1   5  22     1772.34     1765.77    116.66 o 
   2   5  22      232.07      204.86     61.50 o 
   3   5  22     4003.80     3882.44    140.03 o 
   4   5  22     1270.77     1166.96     91.18 o 
   5   5  22     3009.13     3002.58    127.61 o 
   6   5  22      158.66       60.04     57.13 o 
   7   5  22     5959.54     6091.10    205.27 o 
   8   5  22      349.30      231.48     66.54 o 
   9   5  22      953.59      792.54     86.08 o 
  10   5  22      128.75      145.41     59.41 o 
   0   6  22      602.98      473.85    109.64 o 
   1   6  22        0.14      -35.16     51.95 o 
   2   6  22      570.32      478.89     72.35 o 
   3   6  22       42.33       68.19     56.23 o 
   4   6  22     1659.91     1527.63    102.18 o 
   5   6  22      343.44      225.85     63.51 o 
   6   6  22     4262.74     4449.39    154.04 o 
   7   6  22      202.17      152.16     63.80 o 
   8   6  22     5375.44     5736.55    174.55 o 
   1   7  22     5293.47     5519.82    157.96 o 
   2   7  22      124.73      111.58     65.28 o 
   3   7  22     2177.78     2366.28    163.62 o 
   4   7  22     1863.89     1971.73    126.10 o 
   5   7  22     2219.07     2207.13    127.40 o 
   6   7  22     2951.49     3227.74    145.81 o 
   0   8  22    18240.24    19553.37    479.28 o 
   1   8  22     3462.75     3966.68    158.12 o 
   2   8  22    15094.09    15732.25    321.57 o 
   3   8  22     4260.32     4412.57    193.82 o 
   1   1  23      523.28      395.13     73.34 o 
   2   1  23     1993.29     1869.75    114.75 o 
   3   1  23     2002.89     2048.94    159.26 o 
   4   1  23     6400.16     6488.26    189.28 o 
   5   1  23     7543.31     7429.92    203.57 o 
   6   1  23     1457.75     1441.47    105.97 o 
   7   1  23     7644.06     7524.97    204.86 o 
   8   1  23     3371.29     3390.88    148.98 o 
   9   1  23    12689.84    13153.49    274.25 o 
  10   1  23     4524.45     4835.01    171.33 o 
  11   1  23     4485.07     4563.71    203.21 o 
   0   2  23    17842.10    18737.72    527.21 o 
   1   2  23      113.41      125.90     61.80 o 
   2   2  23     2885.46     2926.08    133.77 o 
   3   2  23      117.31      111.01     58.81 o 
   4   2  23      697.98      754.18     87.45 o 
   5   2  23       94.07       64.97     56.90 o 
   6   2  23     5234.73     5288.68    174.64 o 
   7   2  23     4259.04     4626.23    166.35 o 
   8   2  23     5657.12     5802.88    185.38 o 
   9   2  23     4116.24     4263.98    160.58 o 
  10   2  23      968.53      966.75     98.73 o 
   1   3  23    26559.59    26719.70    400.47 o 
   2   3  23     4573.68     4341.04    176.44 o 
   3   3  23    18580.30    18619.77    325.20 o 
   4   3  23     2601.66     2792.02    208.40 o 
   5   3  23     4812.24     5068.66    172.75 o 
   6   3  23      939.46      986.47     94.23 o 
   7   3  23       43.87       46.73     61.02 o 
   8   3  23     1021.06      807.17     92.44 o 
   9   3  23      167.72      207.75     63.07 o 
  10   3  23     4705.68     4860.86    160.79 o 
   0   4  23      332.22      359.59    106.11 o 
   1   4  23      125.61      120.07     64.42 o 
   2   4  23        0.30      -53.96     53.96 o 
   3   4  23     5523.94     5884.38    185.54 o 
   4   4  23     1194.04     1140.87    101.72 o 
   5   4  23    16796.10    17134.79    313.82 o 
   6   4  23        7.17      -54.03     57.00 o 
   7   4  23     4192.47     4099.73    149.04 o 
   8   4  23       31.99       11.66     56.70 o 
   9   4  23     1437.51     1370.04    102.83 o 
   1   5  23      218.82      139.97     64.87 o 
   2   5  23     2263.82     2084.21    121.99 o 
   3   5  23       19.59      -16.27     58.57 o 
   4   5  23     6835.12     6978.15    201.97 o 
   5   5  23      329.37      292.49     70.98 o 
   6   5  23     1879.81     1697.75    108.48 o 
   7   5  23     3511.24     3549.10    143.51 o 
   8   5  23      376.78      349.37     70.86 o 
   0   6  23     5508.79     5499.79    255.05 o 
   1   6  23     3883.60     3835.36    156.96 o 
   2   6  23     2958.32     2771.67    139.13 o 
   3   6  23    12239.23    12307.08    249.43 o 
   4   6  23      126.73      147.65     62.41 o 
   5   6  23    10125.83    10722.32    265.85 o 
   6   6  23     9657.07     9944.05    225.42 o 
   1   7  23    12560.13    12786.73    274.25 o 
   2   7  23      901.37      945.53     98.36 o 
   0   0  24    26815.01    28239.67    840.19 o 
   1   0  24      393.42      206.80     93.19 o 
   2   0  24     6213.63     6857.84    282.35 o 
   3   0  24      403.84      355.44    104.80 o 
   4   0  24     5289.84     5121.87    247.12 o 
   5   0  24       63.06        1.54     80.66 o 
   6   0  24    14379.55    15277.58    483.91 o 
   7   0  24     2385.76     2308.35    187.43 o 
   8   0  24    28983.15    30764.91    634.29 o 
   9   0  24     6411.81     6997.82    295.45 o 
   1   1  24     7855.05     7786.16    212.42 o 
   2   1  24        0.36       -7.36     57.58 o 
   3   1  24      832.43      905.04     91.60 o 
   4   1  24      106.60      102.61     62.58 o 
   5   1  24      102.82      101.78     60.94 o 
   6   1  24     3104.96     2989.78    143.94 o 
   7   1  24     1573.86     1634.43    170.63 o 
   8   1  24     8930.00     8934.89    229.84 o 
   0   2  24    11992.67    12821.32    386.02 o 
   1   2  24        2.66      -31.38     55.86 o 
   2   2  24    13755.00    13556.82    280.98 o 
   3   2  24     1228.82     1020.52     96.63 o 
   4   2  24    14741.05    14898.29    316.89 o 
   5   2  24     1336.98     1225.83    159.40 o 
   6   2  24     1946.38     1855.33    126.66 o 
   7   2  24      412.85      435.53     87.62 o 
   8   2  24      344.78      297.20     72.63 o 
   1   3  24        3.50       84.62     62.14 o 
   2   3  24     4749.42     4960.80    174.78 o 
   3   3  24        1.00      -21.98     57.87 o 
   4   3  24    14298.72    14189.40    309.44 o 
   5   3  24      498.61      469.94     81.11 o 
   6   3  24     6861.07     7550.78    212.83 o 
   7   3  24     1599.54     1594.45    121.26 o 
   0   4  24    16667.05    16885.96    450.55 o 
   1   4  24     1744.50     1495.16    149.34 o 
   2   4  24     5974.53     6102.75    193.08 o 
   3   4  24     2065.53     2067.74    125.78 o 
   4   4  24     1081.81     1191.54    104.42 o 
   5   4  24     1468.05     1556.68    116.61 o 
   6   4  24      225.95      289.46     76.27 o 
   1   5  24     1438.88     1530.25    115.59 o 
   2   5  24     4540.85     4885.10    176.26 o 
   3   5  24       40.57      -36.50     59.67 o 
   4   5  24      631.38      521.35     84.40 o 
   1   1  25     1795.26     1901.47    200.24 o 
   2   1  25        4.38      -53.79     53.79 o 
   3   1  25     3160.79     3036.78    146.04 o 
   4   1  25      767.87      647.82     88.86 o 
   5   1  25     7990.77     8311.12    224.36 o 
   0   2  25     1730.95     2031.78    309.82 o 
   1   2  25       84.94       76.67     64.21 o 
   2   2  25     1162.23     1176.18    104.62 o 
   3   2  25     6571.60     6756.73    203.30 o 
   4   2  25      561.44      471.61     81.32 o 
   5   2  25     4261.58     4320.02    169.44 o 
   1   3  25    15793.03    16436.30    319.53 o 
   2   3  25     2952.90     3125.49    150.27 o 
   3   3  25    16253.28    16431.28    321.20 o 
                                                 
